# Supplementary material for: A genome-wide association and meta-analysis reveal regions associated with seed size in cowpea [Vigna unguiculata (L.) Walp]
Source: Theor Appl Genet. 2019 Jul 31;132(11):3079–87. doi: 10.1007/s00122-019-03407-z (PMC6791911; doi:10.1007/s00122-019-03407-z)
Supplement: Supplementary file 1 — Supplementary material 1 (XLSX 28 kb) [file 122_2019_3407_MOESM1_ESM.xlsx]

## Sheet: Minicore_2018_SeedSize_phenotyp
<Trait>	100SeedWeightGH(g)	100SeedWeightCVARS(g)	100SeedWeightField11(g)	Average10seedslength(mm)	Average10seedswidth(mm)	Seeddensity(g/cm^3)
1393-1-2-3(-)	22.59	22.44	27.57	8.33	5.07	2
24-125-B-1	15.64	15.12	NaN	6.04	5.02	1.9
524B	23.55	23.02	26.76	8.47	5.26	1.88
58-53	11.87	11.36	NaN	6.96	3.73	2.24
58-57	10.6	12.21	NaN	5.8	4.01	2.5
Apagbaala	17.27	14.4	17.36	6.91	3.83	2.71
Bambey_21	19.44	16.36	18.94	8.36	4.04	2.29
Bun_22_Ghana	13.7	9.88	10.11	4.95	3.33	3.44
CB46F-02	NaN	NaN	NaN	NaN	NaN	NaN
Cameroon_12-58	21.03	NaN	NaN	NaN	NaN	NaN
Cameroon_7-29	19.73	NaN	NaN	NaN	NaN	NaN
CB27	22.48	19.39	25.2	7.96	4.69	2.12
CB3	23.63	22.43	25.4	8.38	4.99	2.05
CB50	24.5	23.2	28.78	8.46	5.43	1.78
CB5-2	24.25	19.33	26.36	9.43	5.4	1.34
CC-110-1	15.96	17.56	22.12	7.14	5.35	1.64
CC-36	20.52	16.21	24.29	6.52	4.67	2.18
CC-85-2	13.62	12.81	NaN	5.63	4.11	2.57
China_501	16.07	13.18	15.91	7.39	4.13	2
Cp_4877	24.19	NaN	NaN	NaN	NaN	NaN
Cp_4906	22.93	NaN	NaN	NaN	NaN	NaN
Cp_5556	24.78	NaN	NaN	NaN	NaN	NaN
Cp_5647	18.46	NaN	NaN	NaN	NaN	NaN
CRSP_Niebe	21.91	22.98	26.41	7.47	6	1.63
Danila	21.91	17.78	22.12	7.92	4.6	2.03
Early_Scarlet	18.09	15.99	19.26	6.83	5.12	1.71
Ecute	24.96	24.2	28.09	9.67	5.18	1.78
Faef-14-Inhaca-E	16.13	12.92	14.86	6.25	4.21	2.23
FN-1-13-04	16.92	16.22	19.11	6.62	5.06	1.83
FN-1-14-04	16.66	17.1	23.05	6.09	5.13	2.04
FN-2-13-04	15.35	13.71	15.99	6.03	5.24	1.58
French_Bean	16.13	17.8	23.04	8.18	5.17	1.55
Gorda	25.87	23.79	26.31	8.79	5.69	1.6
IAR7/8-4-5-1	16.99	15.09	19.1	6.9	4.72	1.87
Ife_Brown	12.53	15.27	19.37	6.95	4.63	1.96
INIA-120_R	20.36	18.99	24.75	6.35	5.15	2.15
INIA-31	10.62	9.54	11.14	5.77	4.43	1.61
INIA-34	15.69	16.48	21.61	6.73	5.64	1.47
INIA-40	13.98	11.02	15.5	5.4	3.98	2.46
INIA-41	24.57	21.64	31.19	9.12	5.61	1.44
INIA-5E	11.21	11.18	12.44	5.83	3.84	2.48
INIA-72	10.9	10.18	14.84	5.38	3.35	3.22
Iron_Clay_R	7.33	NaN	NaN	NaN	NaN	NaN
IT00K-901-6	17.61	16.49	18.03	7.47	5.03	1.67
IT82E-18	23.48	18.69	24.35	7.55	5.67	1.47
IT83D-442	9.95	10.27	12.61	4.59	4.29	2.32
IT84S-2049	15.53	14.19	18.28	6.17	4.65	2.03
IT84S-2246	18.74	19.29	23.76	7.48	5.17	1.84
IT85F-867-5	15.49	13.27	15.37	6.24	4.5	2.01
IT86D-364	26.31	25.13	31.42	9.08	5.75	1.6
IT89KD-288	21.66	21.35	27.9	8.04	5.18	1.89
IT93K-452-1	19.73	17.07	17.6	6.64	5.27	1.77
IT93K-503-1	18.31	13.96	21.51	6.88	4.72	1.74
IT95K-1093-5	11.41	11.87	NaN	6.05	4.62	1.76
IT95K-1105-5	19.65	23.85	26.4	9.78	5.97	1.31
IT95K-1479	17.07	16.88	21.1	6.53	5.2	1.83
IT95K-1491	18.38	17.43	19.77	6.8	5.59	1.57
IT95M-190	18.94	19.56	19.96	9.02	5.55	1.34
IT96D-610	16.04	16.43	22.16	7.13	5.23	1.61
IT97K-207-15	21.06	25.95	24.76	8.92	6.48	1.32
IT97K-207-21	22.46	23.32	26.82	9.1	5.2	1.81
IT97K-461-4	19.97	23.4	28.9	8.83	5.45	1.7
IT97K-499-35-1-1	18.3	16.59	21.51	6.74	5.27	1.69
IT97K-499-39-1-1	20.84	16.37	19.25	7.1	4.73	1.97
IT97K-556-6	22.42	19.98	26	7.82	5.81	1.45
IT97K-569-9	15.83	15.21	19.41	6.57	4.27	2.42
IT98D-1399	22.46	16.97	23.38	7.33	5.04	1.74
IT98K-1111-1	18.42	17.35	18.99	6.71	5.36	1.72
IT98K-128-4	17.22	17.58	22.82	7.45	5.15	1.7
IT98K-205-8	16.25	14.86	18.08	7.38	5.27	1.38
IT98K-428-2	22.17	18.69	15.35	8.13	5.18	1.64
IT98K-498-1	21.3	20.15	24.36	7.69	4.91	2.08
IT98K-555-1	17.42	19.73	24.47	7.63	5.71	1.51
IT99K-124-5	18.79	21.62	20.27	7.63	6.03	1.49
KVx-396-4-5-20	13.11	13.82	16.16	6.61	5.18	1.49
KVx-403-P-20-T	17.34	16.8	17.86	6.64	4.8	2.1
KVx-421-25	21.56	19.54	20.59	8.35	5.6	1.43
KVx-442-3	14	NaN	NaN	NaN	NaN	NaN
KVx-525	17.53	15.04	17.38	7	4.52	2.01
KVx-61-1-1	18.64	16.72	18.52	7.74	5.32	1.46
Lori_Niebe	25.46	27.55	26.93	8.9	6.73	1.31
Lyg_321-2	13.99	16.4	24.27	7.85	4.5	1.97
Massava-11	15.51	13.51	NaN	6.47	4.6	1.88
Melakh	19.2	20.35	22.11	7.76	4.5	2.47
Montiero	27.84	29.58	27.99	10.64	6.08	1.44
Mougne	17.91	15.18	20.06	7.88	4.8	1.6
Mouride	16.33	14.4	14.34	6.07	4.35	2.39
Moussa_Local	19.37	19.93	NaN	6.8	5.01	2.23
Muinana-Lawe	14.88	16.14	NaN	6.79	5.02	1.8
NamuesseD	13.33	14.45	11.51	6.03	5.04	1.8
N'diambour	13.6	15.34	17.84	7.18	4.53	1.99
Nhacoongo-1	25.71	25.89	NaN	8.73	6.54	1.32
Nhacoongo-3	26.34	25.08	NaN	8.41	5.5	1.88
Pakau3	17.38	18.24	20.8	7.04	4.85	2.1
Prima	12.55	12.98	15.97	6.58	4.39	1.95
Sanzi	10.92	7.29	10.32	4.76	3.14	2.97
SASAQUE	16.88	14.8	16.67	7.4	4.32	2.05
Suvita-2	20.53	18.13	19.92	7.95	5.01	1.74
Tete-2	28.39	25.69	29.41	9.58	6.31	1.29
TVu-1000	12.37	11.45	13.87	5.45	4.14	2.34
TVu-1004	19.18	17.67	19.36	6.07	5.9	1.6
TVu-10100	11	10.77	14.29	5.15	4.14	2.33
TVu-1016	16.98	16.71	19.92	7.44	5.05	1.68
TVu-10179	14.69	14	15.41	7.53	4.68	1.62
TVu-10281	19.37	16.25	NaN	7.86	4.64	1.83
TVu-1036	14.46	13.2	15.01	6.05	4.3	2.25
TVu-10366	12.86	12.69	13.53	6.21	4.02	2.42
TVu-1037	13.72	12.02	15.9	6.39	4.51	1.77
TVu-10466	11.53	10.05	10.76	5.1	3.87	2.51
TVu-10513	9.32	7.46	12.45	5.54	2.75	3.4
TVu-1059	12.86	20.48	21.73	7.61	5.87	1.49
TVu-10892	6.83	7.24	8.55	4.63	3.15	3.01
TVu-1124	22.64	21.51	22.3	7.93	5.81	1.53
TVu-113	11.22	11.82	NaN	6.76	3.69	2.45
TVu-12565	9.87	9.88	10.64	6.45	3.34	2.62
TVu-12710	8.63	8.25	NaN	4.9	3.39	2.8
TVu-12746	16.06	15.23	17.73	6.52	4.74	1.99
TVu-1280	16.56	12.48	15.35	5.95	5.16	1.5
TVu-12804	10.24	8.49	11.42	4.84	2.97	3.8
TVu-12873	9.8	8.18	10.6	5.36	2.71	3.97
TVu-12897	12.33	11.03	15.51	6.24	3.3	3.1
TVu-12923	8.38	8.17	9.99	5.34	2.98	3.29
TVu-12937	12.61	11.23	15.14	5.97	4.01	2.23
TVu-12968	12.23	11.08	12.63	7.27	3.1	3.03
TVu-13017	19.4	13.68	NaN	8.2	3.86	2.14
TVu-132	9.27	8.21	NaN	5.04	2.91	3.67
TVu-1330	16.42	14.62	15.74	4.79	5.5	1.93
TVu-13305	11.42	11.59	NaN	5.69	3.96	2.48
TVu-13388	12.71	10.17	11.92	5.32	4.06	2.21
TVu-13463	18.18	16.04	NaN	6.96	4.61	2.07
TVu-13485	10.41	9.94	12.83	4.79	3.57	3.11
TVu-13778	15.43	10.84	17.25	5.31	4.06	2.37
TVu-13939	10	10.51	11.45	5.72	3.68	2.59
TVu-13950	18.81	17.01	20.5	6.87	5.03	1.87
TVu-13958	17.19	11.35	14.8	6.86	3.55	2.51
TVu-13965	20.17	17.59	21.74	8.86	4.41	1.95
TVu-13968	15.84	12.47	18.38	6.91	3.82	2.36
TVu-13979	22.11	20.39	26.14	7.5	5.59	1.66
TVu-14172	13.37	11.42	14.46	6.19	4.19	2.01
TVu-14190	16.91	18.75	22.15	6.65	5.11	2.06
TVu-14195	11.2	11.41	18.26	7.4	4.24	1.64
TVu-14224	12.99	12.18	14.03	6.29	4.1	2.2
TVu-14248	10.88	8.38	11.83	5.01	3.74	2.28
TVu-14253	18.52	15.63	18.06	6.84	4.55	2.11
TVu-14272	17.14	18.34	16.09	8.24	5.57	1.37
TVu-14321	16.12	16.26	17.04	6.63	5.08	1.82
TVu-14336	17.85	20.18	24.36	7.82	5.1	1.89
TVu-14345	10.27	11.1	12.12	5.88	3.71	2.62
TVu-14346	9.61	9.14	10.86	4.95	3.53	2.83
TVu-14393	19.72	18.05	16.05	7.27	5.36	1.65
TVu-14401	12.64	10.3	NaN	6.14	3.42	2.74
TVu-14533	19.62	19.68	NaN	7.55	5.97	1.4
TVu-14621	10.89	11.82	11.9	6.31	3.81	2.46
TVu-14632	8.78	7.8	9.76	3.99	3.65	2.8
TVu-14633	10.86	8.94	NaN	5.51	3.34	2.78
TVu-14691	11.12	9.12	NaN	4.44	3.83	2.67
TVu-14759	22.39	18.72	25.66	6.39	5.19	2.08
TVu-1477	17.02	17.87	24.09	7.76	4.87	1.85
TVu-14862	17.65	15.47	18.27	8.6	3.86	2.31
TVu-14875	10.74	11.93	14.33	7.6	3.26	2.82
TVu-14949	19.81	15.42	NaN	6.84	4.66	1.98
TVu-14970	15.37	11.85	NaN	6.55	4.38	1.8
TVu-14971	16.44	14.7	NaN	7.07	4.7	1.8
TVu-15114	9.43	9.7	12.89	5.62	3.27	3.08
TVu-15143	9.85	9.99	13.29	5.2	4.07	2.22
TVu-15315	17.08	16.79	NaN	7.8	4.81	1.78
TVu-1536	11.8	12.42	15.83	5.67	4.16	2.42
TVu-15391	13.83	14.9	NaN	6.17	4.71	2.08
TVu-15400	12.87	9.47	19.08	5.62	4	2.01
TVu-15411	9.66	7.99	NaN	5.31	3.32	2.61
TVu-15426	14.43	13.27	20.67	5.94	4.25	2.36
TVu-15445	11.06	13.52	NaN	5.93	4.56	2.09
TVu-1556	7.01	7.2	7.24	4.52	2.87	3.69
TVu-15591	23.1	23.24	NaN	8.57	5.68	1.61
TVu-15610	19.16	18.01	22.31	8.1	5.58	1.36
TVu-15636	13.97	15.95	21.18	6.57	4.97	1.88
TVu-15639	21.11	24.39	26.54	8.28	6	1.56
TVu-15653	17	17.64	27.41	8.07	5.01	1.66
TVu-15661	19.88	18.21	23.14	7.18	5	1.94
TVu-15687	13.17	14.09	19.38	6.87	4.97	1.59
TVu-1583	9.75	9.84	NaN	4.77	3.7	2.88
TVu-15861	8.55	8.53	NaN	4.83	3.09	3.53
TVu-15878	11.97	12.34	NaN	6.35	4.04	2.27
TVu-15973	8.4	8.7	11.41	4.35	3.41	3.28
TVu-15995	10.03	10.21	14.12	5.04	4	2.42
TVu-1609	16.52	16.46	22.65	7.05	5.21	1.64
TVu-16220	6.06	6.51	6.62	4.79	2.4	4.51
TVu-16237	12.48	12.01	15.97	7.66	4.4	1.55
TVu-16269	14.19	12.24	15.55	7.94	3.62	2.25
TVu-16278	17.03	15.73	18.48	6.86	4.72	1.97
TVu-16304	8.85	8.17	11.35	6.83	2.74	3.04
TVu-16368	13.84	15.72	16.98	7.19	4.4	2.16
TVu-1637	10.81	12.01	NaN	5.84	4.29	2.13
TVu-16403	11.71	11.25	15.99	5.9	4.25	2.02
TVu-16408	10.54	11.95	13.79	5.44	4.31	2.26
TVu-16449	13.95	9.06	NaN	5.45	3.13	3.24
TVu-16465	11.87	12.79	16.87	5.95	4.79	1.79
TVu-16504	16.16	16.58	20.79	6.87	4.66	2.12
TVu-16505	12.72	16.95	23.15	7.25	4.67	2.05
TVu-16521	5.41	4.69	6.76	3.1	1.89	8.09
TVu-1715	17.29	19.69	25.04	7.97	5.85	1.38
TVu-1727	22.72	23.7	NaN	8.36	6.85	1.15
TVu-1775	16.92	20.85	19.5	8.44	5.49	1.57
TVu-1780	13.31	12.71	17.28	5.97	4.11	2.41
TVu-1811	14.24	14.51	17.31	7.02	5.24	1.44
TVu-1886	6.06	5.97	8.11	4.03	2.37	5.04
TVu-1916	10.37	9.86	NaN	6.1	3.24	2.94
TVu-201	15.99	17.74	NaN	6.16	5.21	2.03
TVu-21	12.2	16.19	19.9	7.69	4.51	1.98
TVu-2168	7.69	6.37	NaN	4.91	1.99	6.26
TVu-2280	15.35	15.44	20.42	6.3	4.63	2.18
TVu-2322	12.54	12.32	15.5	6.36	3.8	2.56
TVu-2398	7.18	7.04	9.3	4.71	2.67	4
TVu-2418	31	31.04	32.82	8.69	6.04	1.87
TVu-2449	11.78	10.78	13.72	6.68	3.34	2.76
TVu-2548	14.14	14.85	13.81	6.23	4.96	1.85
TVu-264	12.11	10.47	NaN	5.44	3.5	3
TVu-2680	16.99	16.4	20.07	6.13	4.97	2.07
TVu-2723	14.15	10.96	14.54	5.69	4.11	2.18
TVu-2736	6.92	6.28	NaN	4.23	2.53	4.43
TVu-2845	11.61	10.73	16.68	5.45	3.92	2.45
TVu-2933	13.89	16.44	17.72	7.22	4.38	2.27
TVu-2968	7.44	5.86	8.91	4	2.24	5.58
TVu-2971	13.88	11.28	18.2	6.49	3.58	2.59
TVu-3043	9.22	9.9	13.67	5.37	3.32	3.19
TVu-3076	10.13	9.65	12.03	4.65	3.08	4.18
TVu-3156	7.51	9.54	NaN	5.08	3.32	3.25
TVu-3282	18.8	21.44	NaN	9.89	4.87	1.75
TVu-3360	6.62	6.67	9.24	4.06	2.6	4.64
TVu-3552	7.95	7.19	NaN	4.2	2.92	3.83
TVu-3565	10.7	11.33	NaN	5.61	3.92	2.51
TVu-3652	12.96	13.79	13.76	7.25	4.16	2.1
TVu-3657	6.11	7.63	8.48	4.44	2.89	3.93
TVu-3804	24.02	23.07	NaN	8.51	5.81	1.53
TVu-3817	28.43	29.88	NaN	9.51	6.2	1.56
TVu-3830	7.62	8.03	11.19	5	3.21	2.98
TVu-3842	14.84	17.65	NaN	7.05	5.73	1.46
TVu-393	12.04	13.48	NaN	5.46	4.56	2.27
TVu-3947	11.52	10.21	13.8	6.56	3.71	2.16
TVu-3965	15.33	16.7	NaN	7.24	4.48	2.19
TVu-4097	9.9	12.05	NaN	6.17	3.75	2.65
TVu-415	11.29	13.65	NaN	5.41	4.3	2.61
TVu-43	8.52	8.07	11.74	4.95	3.59	2.42
TVu-4316	6.36	6.74	NaN	4.55	2.3	5.35
TVu-4535	15.25	20.39	21.17	7.42	5.42	1.79
TVu-4545	12.51	18.7	NaN	7.62	5.39	1.61
TVu-4557	13.75	13.7	16.96	5.97	4.17	2.52
TVu-456	12.45	12.1	17.26	4.64	4.7	2.25
TVu-4622	10.4	11.31	15.43	5.08	4.33	2.27
TVu-4632	11.95	11.86	14.71	4.72	4.26	2.64
TVu-4669	22.21	18.11	NaN	6.96	5.21	1.83
TVu-467	13.67	11.21	NaN	5.59	3.7	2.8
TVu-4711	12.37	11.94	13.49	6.05	3.77	2.65
TVu-4984	15.46	15.88	NaN	6.79	4.55	2.16
TVu-53	13.67	11.83	19.55	6.6	3.82	2.35
TVu-5444	15.61	15.1	21.55	7.03	4.7	1.86
TVu-6356	7.83	9.16	10.86	9.53	3.18	1.82
TVu-6365	7.73	12.49	17.47	5.75	4.67	1.9
TVu-6439	12.8	12.98	17.5	6.8	3.9	2.4
TVu-6464	10.92	9.37	15.71	5.26	3.82	2.33
TVu-6477	12.53	12.53	17.32	7.98	3.94	1.93
TVu-6493	14.01	14.96	18.57	9.53	4.18	1.72
TVu-6641	5.5	4.68	6.12	2.93	2.32	5.67
TVu-6642	14.69	17.82	NaN	9.98	4.64	1.58
TVu-6643	17.79	22.88	NaN	11.32	5.05	1.51
TVu-6644	13.55	12.15	NaN	8	3.65	2.18
TVu-6663	13.95	13.06	17.04	6	4.39	2.16
TVu-6968	23.2	NaN	NaN	NaN	NaN	NaN
TVu-7362_R	12.67	17.53	15.67	8.06	4.74	1.85
TVu-7559	22.9	20.68	NaN	8.34	6.19	1.24
TVu-7625	13.79	16.92	NaN	7.31	5	1.77
TVu-7642	14.49	14.46	NaN	7.53	4.58	1.75
TVu-7647	11.42	13.54	NaN	7.46	4.29	1.88
TVu-7684	11.72	12.13	NaN	6.71	4.31	1.86
TVu-7719	12.38	10.67	NaN	5.19	4	2.45
TVu-7739	11.51	10.58	19.17	5.47	4.13	2.17
TVu-7755	13.14	12.69	13.03	5.68	4.94	1.75
TVu-7778	8.78	10.43	13.33	5.53	4.11	2.13
TVu-7798	16.05	18.58	NaN	9.96	4.77	1.57
TVu-7971	9.26	9.2	11.14	5.05	4.02	2.15
TVu-7991	17.68	15.22	NaN	7.4	4	2.46
TVu-8	8.25	NaN	NaN	NaN	NaN	NaN
TVu-8059	11.87	13.15	NaN	5.63	4.55	2.15
TVu-8072	13.85	13.21	NaN	7.75	3.9	2.14
TVu-8082	13.48	13.57	NaN	6.22	3.92	2.71
TVu-8262	17.28	19.43	NaN	8.25	5.32	1.59
TVu-8389	17.98	19.99	NaN	10.08	4.56	1.82
TVu-84	9.05	8.07	12.98	4.46	3.2	3.37
TVu-8612	10.55	13.5	NaN	5.85	4.4	2.28
TVu-8622	11.94	13.87	13.8	5.73	4.21	2.61
TVu-8631	16.41	15.74	17.35	6.96	4.39	2.24
TVu-8641	20.74	17.37	18.12	7.36	5.09	1.74
TVu-8656	14.21	13.77	18.54	6.65	3.99	2.48
TVu-8671	12.01	11.11	12.73	5.34	4.08	2.39
TVu-8673	10.5	9.65	14.34	5.8	3.91	2.08
TVu-8702	12.61	11.85	16.38	5.56	4.21	2.3
TVu-8713	12.52	12.07	12.77	5.84	4.95	1.61
TVu-8775	12	12.21	NaN	6.87	3.84	2.3
TVu-8779	11.79	11.76	NaN	6.76	3.69	2.44
TVu-8812	17.77	16.64	NaN	7.42	5.11	1.64
TVu-8834	12.96	13.12	NaN	6.81	4.11	2.18
TVu-8877	12.98	12.15	13.19	5.55	3.8	2.9
TVu-8883	13.71	13.13	15.41	6.53	4.41	1.97
TVu-889	16.68	15.5	NaN	6.2	5.3	1.7
TVu-8923	21.31	20.02	NaN	7.58	4.87	2.13
TVu-8934	27.58	23.93	NaN	8.4	6.22	1.41
TVu-9031	25.34	NaN	NaN	NaN	NaN	NaN
TVu-9073	16.8	16.12	NaN	8.7	4.5	1.75
TVu-9095	14.74	10.34	14.93	6.4	3.18	3.05
TVu-9256	14.33	11.07	12.29	5.23	3.85	2.73
TVu-9257	16.93	16.9	NaN	7.51	4.06	2.61
TVu-9259	14.87	14.73	NaN	6.5	3.81	2.98
TVu-9265	15.4	11.12	11.86	4.94	4.47	2.15
TVu-9393	8.33	7.5	10.1	5.18	2.76	3.63
TVu-946	6.21	5.65	6.44	3.81	2.18	5.96
TVu-9469	13	11.01	NaN	5.11	4.25	2.28
TVu-9474	11.67	9.96	11.75	5.57	3.95	2.19
TVu-9486	12.66	11.79	15.34	5.94	3.87	2.53
TVu-9492	17.35	14.55	NaN	6.95	4.53	1.95
TVu-9506	12.96	10.92	NaN	6.35	3.4	2.84
TVu-9508	14.31	11.28	NaN	6.42	3.67	2.49
TVu-9516	12.88	12.32	NaN	5.95	3.64	2.98
TVu-9522	12.31	9.32	12.8	5.53	3.22	3.1
TVu-9556	13.5	11.59	13.41	5.88	3.79	2.62
TVu-9557	13.44	11.68	14.02	5.6	3.87	2.66
TVu-9620	17.26	11.6	17.86	5.94	3.58	2.91
TVu-9651	20.21	15.3	22.8	7.05	4.76	1.83
TVu-969	12.93	10.37	14.46	5.42	4.18	2.09
TVu-972	10.05	8.26	9.09	4.98	3.4	2.74
TVu-9749	13.59	13.24	16.2	5.92	4.36	2.25
TVu-9801	13.51	10.56	11.24	4.83	3.84	2.83
TVu-9820	13.57	12.27	13.57	6.16	4.22	2.14
TVu-9848	14.16	13.51	18.74	5.67	4.82	1.96
TVu-9866	13.01	10.25	9.99	5.69	3.59	2.67
UCR_11	14.31	11.42	18.13	5.23	3.67	3.1
UCR_1340	15.95	10.74	15.78	5.11	4.6	1.9
UCR_1342	9.24	6.87	10.57	4.3	3.08	3.22
UCR_1432	17.26	15.31	18.01	6.08	4.73	2.15
UCR_162	12.84	11.21	11.62	5.51	4.07	2.35
UCR_193	14.62	11.38	17.17	6.5	3.29	3.09
UCR_24	26.45	22.66	NaN	8.43	5.99	1.43
UCR_288	12.87	11.94	14.96	5.11	4.63	2.08
UCR_3301	9.23	6.13	12.17	3.74	2.42	5.35
UCR_3326	22.74	18.03	21.62	7	5.98	1.38
UCR_5164	12.71	10.08	11.84	5.46	3.21	3.42
UCR_5272	13.51	10.64	15.6	5.21	3.68	2.88
UCR_5275	26.39	23.28	27.3	8.21	5.62	1.71
UCR_5279	12.37	11.75	17.49	5.13	4.44	2.22
UCR_5280	18.49	13.8	17.78	6.04	4.51	2.15
UCR_5353	18.2	15.32	21.73	6.55	4.56	2.15
UCR_5385	16.98	13.11	13.89	6.11	4.05	2.5
UCR_707	13.29	13.21	12.93	6.32	4.49	1.98
UCR_739	16.84	13.88	NaN	6.44	5.05	1.61
UCR_779	18.62	15.73	23.67	6.13	5.95	1.38
UCR_830	13.71	12.07	NaN	5.63	4.14	2.39
VAR-10B	15.67	15.84	18.49	5.95	4.98	2.05
VAR-3A	20.46	14.65	20.75	6.38	4.69	1.99
VAZZANO_Blk	12.58	NaN	NaN	NaN	NaN	NaN
VAZZANO_Brw	17.29	NaN	NaN	NaN	NaN	NaN
Vg48	19.53	NaN	NaN	NaN	NaN	NaN
Vg50	19.48	NaN	NaN	NaN	NaN	NaN
Vg56	21.17	NaN	NaN	NaN	NaN	NaN
Vg58	19.13	NaN	NaN	NaN	NaN	NaN
Vg62	11.17	NaN	NaN	NaN	NaN	NaN
Vg72	20.83	NaN	NaN	NaN	NaN	NaN
Vg73	15.43	NaN	NaN	NaN	NaN	NaN
Xingove	23.57	21.17	NaN	7.57	5.65	1.67
Yacine	20.59	20.26	27.81	7.27	5.68	1.65
