# Supplementary material for: A genome-wide association and meta-analysis reveal regions associated with seed size in cowpea [Vigna unguiculata (L.) Walp]
Source: Theor Appl Genet. 2019 Jul 31;132(11):3079–87. doi: 10.1007/s00122-019-03407-z (PMC6791911; doi:10.1007/s00122-019-03407-z)
Supplement: Supplementary file 3 — Supplementary material 3 (XLSX 36 kb) [file 122_2019_3407_MOESM3_ESM.xlsx]

## Sheet: SWMetaanalysis
Supplemental Table 1: GWAS result
Marker	Chr.	Pos (bp)	(-)Log10P
2_34525	3	849111	12.5848
2_30790	3	849460	10.4197
2_49366	3	1226815	10.3785
2_16817	3	1232474	12.1793
2_05887	3	1245020	8.46191
2_05886	3	1246316	8.46053
2_30401	3	1256603	8.8142
2_32611	3	1946855	10.7015
2_32612	3	1947673	11.9757
2_26979	3	1953750	10.813
2_23650	3	1965037	10.6054
2_32442	3	1966524	10.6353
2_21842	3	1974949	8.76082
2_21843	3	1975767	8.55125
2_28997	3	1980741	8.51305
2_11930	3	1981804	8.46429
1_0185	3	1981822	8.54201
2_04921	3	1983118	8.54201
2_26573	3	1986200	8.5834
2_04920	3	1987735	8.70105
2_43915	3	1988977	10.9345
2_26572	3	1991560	8.83693
2_33543	3	2014803	11.827
2_25471	3	2038685	8.49586
2_55090	3	2039673	8.49586
2_01671	3	2137484	10.3396
2_43181	3	2145371	10.2973
2_01673	3	2156133	10.3562
2_01672	3	2157215	11.2067
2_21722	3	2162577	11.3127
2_32844	3	2166076	10.9566
2_10487	3	2166542	11.144
2_28513	3	2168336	10.3562
2_54783	3	2172162	10.3096
2_53384	3	2189637	10.3182
2_17598	3	2201070	10.3231
2_01756	3	2212521	17.1558
2_01757	3	2213123	15.2004
2_26016	3	2223359	18.3635
2_08642	3	2243612	11.0251
2_31896	3	2263264	8.5418
2_23684	3	2266267	8.40669
2_30421	3	2282729	10.6039
2_42549	3	51397944	7.80322
2_08695	3	51400648	8.30169
2_08697	3	51404110	8.30169
2_05100	3	51418693	8.30169
2_05101	3	51419219	8.22382
2_43388	3	51444394	8.30169
2_08497	3	51450779	8.1075
2_18766	3	51465135	8.1075
2_14691	3	51498849	7.67849
2_34695	3	51540012	8.09576
2_40922	3	51562014	9.67023
2_00030	3	51582534	8.76194
2_18834	3	51622212	9.02487
2_09575	3	51779966	7.82503
2_26775	3	51936362	6.81194
2_20731	3	52000199	6.06765
2_39141	3	52077462	7.4049
2_17188	3	52083646	8.73318
2_08372	3	52106747	7.51526
2_08371	3	52107668	7.49614
2_17796	3	52113327	7.49614
2_17795	3	52114373	7.49614
2_31453	3	52142240	7.49614
2_14347	4	3483218	6.50765
2_25894	4	39757606	10.4101
2_50956	5	1457971	10.5406
2_01045	5	1527920	10.634
2_16867	5	1546128	6.40846
2_15609	5	1769028	11.0026
2_15608	5	1770433	10.5151
2_31303	5	1771874	10.56
2_20758	5	1772253	10.5102
2_07617	5	1783613	11.0787
2_07616	5	1784156	6.37129
2_13450	5	2097862	7.8497
2_13451	5	2098136	7.75012
2_32464	5	2102658	9.21566
2_18738	5	2104712	7.7826
2_40217	5	2129217	8.25337
2_01738	5	2135773	8.24018
2_32028	5	2135991	7.65194
2_55121	5	2145124	7.75012
2_19812	5	2157306	7.72928
2_21895	5	2166583	7.94626
2_06878	5	2176223	7.90179
1_0734	5	2176223	7.86203
2_06877	5	2178357	7.99576
2_01236	5	2195804	7.63677
2_09643	5	2200696	7.89513
2_09642	5	2201836	9.15229
2_17462	5	2217509	7.79243
2_17463	5	2222768	7.79243
2_34667	5	2228817	7.89513
2_21848	5	2230453	9.20883
2_30459	5	2314952	8.12536
2_31410	5	2329672	7.90084
2_31973	5	2338261	8.09858
2_10297	5	2759040	9.033
2_18880	5	2762539	10.0007
2_18881	5	2762836	8.49288
2_02190	5	2763807	8.165
2_40348	5	3192252	9.88606
2_08022	5	39230104	6.62546
2_28657	5	40216891	6.10937
2_38024	6	19602852	11.7196
2_38025	6	19605651	12.8823
2_25012	6	19611359	12.4163
2_52738	6	19633442	13.8048
2_40382	6	19647908	11.6861
2_07078	6	19698161	14.8439
2_28930	6	19715280	12.9566
2_28931	6	19716179	12.9566
2_28932	6	19716544	12.9566
2_11768	6	19717409	12.9566
2_30192	6	19718461	12.9566
2_10170	6	19729624	13.0696
2_10171	6	19730866	12.9566
2_42435	6	19747186	11.3132
2_00567	6	19760364	11.7804
1_0014	6	19764646	12.5156
2_18074	6	19764646	12.5156
2_18073	6	19765359	12.7257
2_25206	6	19768654	10.577
2_07358	6	32476947	7.92061
2_50483	8	23709814	8.61317
2_39422	8	23740165	6.09372
2_31009	8	23754774	7.04887
2_39884	8	23783506	6.72498
2_17605	8	37710852	6.32401
2_18544	10	29171362	10.6274
2_45121	10	29258394	10.6687
2_42977	10	29281392	10.6244
2_52107	10	29345777	10.3158
2_50509	10	29351777	10.7277
2_20206	10	29364264	10.4033
2_53202	10	29376940	10.5958
2_09485	10	29388800	10.7277
2_09484	10	29389978	10.5958
2_08400	10	35932948	6.87391
2_05555	11	38524880	10.4483
2_32658	11	38524908	10.4916
2_20373	11	38531072	10.4497
2_33799	11	38541491	10.5467
2_08027	11	38555250	7.69308
2_32743	11	38555786	10.617
2_28551	11	38568662	12.6864
1_1208	11	38822042	8.60148
2_31363	11	38832150	8.64194
2_21022	11	38833283	8.46921
2_04348	11	39683268	8.94614
2_20619	11	39703971	12.4671
2_32894	11	39723788	12.1124
2_28855	11	39724278	11.4268
2_31194	11	39726450	11.5009
2_28897	11	39824315	8.77251
2_52209	11	39843078	8.77251
2_06178	11	39858306	8.77251
2_24559	11	39901436	8.76668
2_00301	11	39904974	8.76668
2_15454	11	39908676	8.76668

## Sheet: SWGH3
Marker	Chr.	Pos (bp)	P	R2 (%)	Allele	Effect
2_34525	3	849111	8.5407e-07	7.453	A/T	-0.214
2_01756	3	2212521	4.765e-08	8.896	C/T	0.7087
2_26016	3	2223359	2.0609e-08	9.317	A/G	-0.78585
2_52738	6	19633442	3.1703e-07	7.936	C/T	-0.4294
2_07078	6	19698161	1.7465e-07	8.238	C/T	-0.5361
1_0014	6	19764646	9.4422e-07	7.381	A/C	0.1659
2_18074	6	19764646	9.4422e-07	7.381	G/T	-0.1659
2_18073	6	19765359	9.0064e-07	7.405	G/T	-0.18615
2_28551	11	38568662	9.5749e-07	7.373	A/G	0.14525
2_20619	11	39703971	1.1171e-06	7.295	A/G	0.06835

## Sheet: SWCVARS
Marker	Chr.	Pos (bp)	P	R2 (%)	Allele	Effect
2_34525	3	849111	5.5719e-07	7.969	A/T	-0.263
2_30790	3	849460	6.9787e-07	7.805	A/G	-0.1785
2_49366	3	1226815	8.7809e-07	7.684	A/C	0.025
2_16817	3	1232474	1.1093e-07	8.771	A/G	-0.7145
2_05887	3	1245020	7.8196e-07	7.747	G/T	0.1945
2_05886	3	1246316	8.3783e-07	7.709	G/T	-0.0925
2_30401	3	1256603	7.0312e-07	7.801	A/G	0.15
2_32611	3	1946855	4.3231e-07	8.079	C/G	-0.3675
2_32612	3	1947673	6.884e-08	9.016	C/G	0.6045
2_26979	3	1953750	3.782e-07	8.149	G/T	-0.396
2_23650	3	1965037	8.1384e-07	7.723	C/T	-0.1285
2_32442	3	1966524	7.3642e-07	7.78	A/G	-0.2445
2_21842	3	1974949	5.7543e-07	7.915	C/T	-0.1595
2_21843	3	1975767	7.5303e-07	7.766	C/T	-0.1275
2_28997	3	1980741	7.262e-07	7.785	A/G	-0.1455
2_11930	3	1981804	8.5533e-07	7.699	G/T	-0.0625
1_0185	3	1981822	6.6645e-07	7.838	A/G	0.1075
2_04921	3	1983118	6.6645e-07	7.838	A/G	-0.1075
2_26573	3	1986200	7.0911e-07	7.805	C/T	0.0815
2_04920	3	1987735	5.3949e-07	7.95	C/T	0.21
2_43915	3	1988977	3.5193e-07	8.206	C/T	-0.284
2_26572	3	1991560	3.9451e-07	8.115	C/T	-0.2855
2_33543	3	2014803	8.9972e-08	8.882	C/G	0.5555
2_25471	3	2038685	7.3884e-07	7.778	C/T	0.3205
2_55090	3	2039673	7.3884e-07	7.778	A/G	-0.3205
2_01671	3	2137484	8.7076e-07	7.689	A/C	-0.035
2_43181	3	2145371	8.9937e-07	7.673	A/G	0.0715
2_01673	3	2156133	8.3411e-07	7.71	A/C	-0.071
2_01672	3	2157215	3.736e-07	8.152	A/C	0.312
2_21722	3	2162577	2.9992e-07	8.242	C/T	-0.338
2_32844	3	2166076	2.9992e-07	8.242	A/T	-0.338
2_10487	3	2166542	3.9925e-07	8.117	C/T	-0.3
2_28513	3	2168336	8.3411e-07	7.71	C/T	-0.071
2_54783	3	2172162	8.8449e-07	7.681	A/G	0.003
2_53384	3	2189637	8.8579e-07	7.68	A/C	0.0185
2_17598	3	2201070	8.4452e-07	7.704	A/G	0.084
2_01756	3	2212521	3.1492e-09	10.601	C/T	0.9555
2_01757	3	2213123	3.1492e-09	10.601	A/C	0.9555
2_26016	3	2223359	7.6195e-10	11.32	A/G	-1.05
2_08642	3	2243612	5.0002e-09	10.37	C/T	0.9115
2_31896	3	2263264	3.1696e-07	8.231	C/T	0.357
2_23684	3	2266267	4.5651e-07	8.03	C/T	0.311
2_30421	3	2282729	7.6769e-08	8.958	C/T	0.679
2_25894	4	39757606	6.7584e-07	7.856	C/T	0.331
2_50956	5	1457971	7.2666e-07	7.785	A/G	0.2
2_01045	5	1527920	7.8063e-07	7.746	A/G	-0.1185
2_15609	5	1769028	7.4265e-07	7.78	C/T	-0.002
2_15608	5	1770433	7.4434e-07	7.823	G/T	0.1535
2_31303	5	1771874	7.0763e-07	7.799	C/T	-0.1545
2_20758	5	1772253	7.6847e-07	7.755	A/G	0.1205
2_07617	5	1783613	7.7747e-07	7.748	A/C	0.1185
2_13450	5	2097862	5.931e-07	7.892	G/T	-0.21
2_13451	5	2098136	8.8463e-07	7.681	A/C	-0.0065
2_32464	5	2102658	5.931e-07	7.892	A/T	0.21
2_18738	5	2104712	7.7872e-07	7.748	A/G	0.1305
2_40217	5	2129217	3.2224e-07	8.26	C/T	-0.339
2_01738	5	2135773	3.2323e-07	8.211	A/G	-0.331
2_32028	5	2135991	8.5847e-07	7.697	C/T	-0.073
2_55121	5	2145124	8.8463e-07	7.681	A/G	0.0065
2_19812	5	2157306	7.0359e-07	7.803	A/G	-0.2245
2_21895	5	2166583	6.5401e-07	7.841	A/G	-0.325
2_06878	5	2176223	8.374e-07	7.71	G/T	-0.088
1_0734	5	2176223	9.3249e-07	7.676	A/C	0.038
2_06877	5	2178357	7.3808e-07	7.784	A/G	-0.0275
2_01236	5	2195804	8.8371e-07	7.681	A/G	0.01
2_09643	5	2200696	8.847e-07	7.681	A/G	0.0035
2_09642	5	2201836	7.9402e-07	7.738	G/T	-0.12
2_17462	5	2217509	7.7648e-07	7.75	A/G	0.1345
2_17463	5	2222768	7.7648e-07	7.75	A/G	-0.1345
2_34667	5	2228817	8.847e-07	7.681	A/T	-0.0035
2_21848	5	2230453	8.8116e-07	7.683	A/G	-0.0195
2_30459	5	2314952	8.7973e-07	7.684	A/G	-0.0245
2_31410	5	2329672	1.057e-06	7.735	A/C	-0.0345
2_31973	5	2338261	8.8139e-07	7.683	C/T	0.049
2_10297	5	2759040	7.2463e-07	7.793	C/T	-0.0595
2_18880	5	2762539	3.4803e-07	8.173	C/T	-0.2995
2_18881	5	2762836	3.266e-07	8.229	A/G	-0.3465
2_02190	5	2763807	3.8306e-07	8.214	A/G	0.016
2_38024	6	19602852	3.0482e-07	8.268	A/T	-0.4045
2_38025	6	19605651	3.4635e-07	8.179	A/G	0.3355
2_25012	6	19611359	2.1544e-07	8.466	C/T	0.437
2_52738	6	19633442	2.556e-07	8.34	C/T	-0.41
2_40382	6	19647908	6.1854e-07	8.519	G/T	-0.446
2_07078	6	19698161	1.5291e-07	8.608	C/T	-0.499
2_28930	6	19715280	1.5291e-07	8.608	C/T	-0.499
2_28931	6	19716179	1.5291e-07	8.608	C/T	0.499
2_28932	6	19716544	1.5291e-07	8.608	A/G	-0.499
2_11768	6	19717409	1.5291e-07	8.608	C/T	0.499
2_30192	6	19718461	1.5291e-07	8.608	A/G	0.499
2_10170	6	19729624	1.5291e-07	8.608	A/G	-0.499
2_10171	6	19730866	1.5291e-07	8.608	A/C	-0.499
2_42435	6	19747186	3.3265e-07	8.2	A/G	0.3675
2_00567	6	19760364	4.3729e-07	8.053	G/T	0.3175
1_0014	6	19764646	7.6356e-07	7.759	A/C	0.145
2_18074	6	19764646	7.6356e-07	7.759	G/T	-0.145
2_18073	6	19765359	6.9894e-07	7.805	G/T	-0.1805
2_25206	6	19768654	8.0678e-07	7.729	G/T	0.1875
2_18544	10	29171362	8.4393e-07	7.706	A/G	0.0955
2_45121	10	29258394	7.7543e-07	7.75	C/T	-0.1465
2_42977	10	29281392	8.2837e-07	7.738	C/T	-0.1445
2_52107	10	29345777	8.7874e-07	7.685	C/T	-0.047
2_50509	10	29351777	3.9217e-07	8.106	A/G	-0.4285
2_20206	10	29364264	8.851e-07	7.681	C/T	0.0115
2_53202	10	29376940	6.2475e-07	7.864	G/T	0.2425
2_09485	10	29388800	3.9217e-07	8.106	A/G	0.4285
2_09484	10	29389978	6.2475e-07	7.864	G/T	-0.2425
2_05555	11	38524880	8.7254e-07	7.688	A/G	-0.0305
2_32658	11	38524908	7.7086e-07	7.755	C/G	0.1335
2_20373	11	38531072	8.7947e-07	7.684	C/T	0.0185
2_33799	11	38541491	8.6091e-07	7.695	A/T	0.066
2_32743	11	38555786	6.1842e-07	7.873	A/T	0.211
2_28551	11	38568662	5.2327e-07	7.961	A/G	0.2535
1_1208	11	38822042	8.3168e-07	7.713	A/G	0.104
2_31363	11	38832150	5.8064e-07	7.903	G/T	0.276
2_21022	11	38833283	8.0618e-07	7.73	A/G	0.13
2_04348	11	39683268	7.3423e-07	7.78	A/G	0.2515
2_20619	11	39703971	7.0783e-07	7.799	A/G	-0.2485
2_32894	11	39723788	7.5819e-07	7.762	C/G	-0.238
2_28855	11	39724278	6.3369e-07	7.857	A/G	-0.3325
2_31194	11	39726450	6.6354e-07	7.892	C/T	0.2285
2_28897	11	39824315	8.0139e-07	7.734	G/T	-0.151
2_52209	11	39843078	8.0139e-07	7.734	A/G	0.151
2_06178	11	39858306	8.0139e-07	7.734	C/T	-0.151
2_24559	11	39901436	8.6836e-07	7.691	A/C	-0.082
2_00301	11	39904974	8.6836e-07	7.691	A/G	-0.082
2_15454	11	39908676	8.6836e-07	7.691	A/G	-0.082

## Sheet: SWField11
Marker	Chr.	Pos (bp)	P	R2 (%)	Allele	Effect
2_33543	3	2014803	7.6875e-05	7.19	C/G	0.6185
2_01756	3	2212521	2.0993e-05	8.135	C/T	0.846
2_01757	3	2213123	2.0993e-05	8.135	A/C	0.846
2_26016	3	2223359	1.0994e-05	8.601	A/G	-0.9145
2_42549	3	51397944	4.0418e-05	6.405	C/T	-2.4583
2_40922	3	51562014	3.6759e-05	6.471	G/T	2.55286
2_00030	3	51582534	9.5501e-05	5.805	C/T	2.38979
2_07617	5	1783613	6.7935e-05	7.279	A/C	0.564
2_51069	5	37571053	3.4342e-05	6.516	C/T	-4.8578
2_31556	5	37952414	3.4342e-05	6.516	A/C	-4.8578
2_51890	5	37984842	3.0831e-05	6.61	A/T	4.88977
2_28657	5	40216891	8.8431e-05	5.909	C/T	3.4618
2_38025	6	19605651	8.1448e-06	8.808	A/G	0.868
2_25012	6	19611359	6.3945e-05	7.355	C/T	0.619
2_40382	6	19647908	9.525e-05	7.637	G/T	-0.5775
2_07078	6	19698161	3.0819e-05	7.849	C/T	-0.757
2_28930	6	19715280	3.0819e-05	7.849	C/T	-0.757
2_28931	6	19716179	3.0819e-05	7.849	C/T	0.757
2_28932	6	19716544	3.0819e-05	7.849	A/G	-0.757
2_11768	6	19717409	3.0819e-05	7.849	C/T	0.757
2_30192	6	19718461	3.0819e-05	7.849	A/G	0.757
2_10170	6	19729624	3.0819e-05	7.849	A/G	-0.757
2_10171	6	19730866	3.0819e-05	7.849	A/C	-0.757
2_00567	6	19760364	6.4319e-05	7.317	G/T	0.6505
2_08400	10	35932948	2.1771e-05	6.845	A/G	3.29116
2_32894	11	39723788	1.5952e-05	8.332	C/G	-1.54975
2_28855	11	39724278	4.4239e-05	7.593	A/G	1.2242
2_31194	11	39726450	4.517e-05	7.619	C/T	-1.2377

## Sheet: SLength
Marker	Chr.	Pos (bp)	P	R2 (%)	Allele	Effect
2_54396	3	46483779	7.041e-05	4.512	C/T	-0.68286
2_08372	3	52106747	6.4826e-05	4.576	A/C	0.61973
2_08371	3	52107668	7.7585e-05	4.46	A/G	0.61192
2_17796	3	52113327	7.7585e-05	4.46	A/G	0.61192
2_17795	3	52114373	7.7585e-05	4.46	A/G	0.61192
2_31453	3	52142240	7.7585e-05	4.46	C/T	0.61192
2_03097	8	37187867	3.2272e-05	4.923	A/G	-0.83053
2_03096	8	37188634	3.2272e-05	4.923	A/G	0.83053
2_19659	8	37204383	2.0941e-05	5.151	A/C	-0.85086
2_30178	8	37253569	0.00011556	4.275	A/C	-0.78868

## Sheet: SWidth
Marker	Chr.	Pos (bp)	(-)Log10P	R2 (%)	Allele	Effect
2_29499	3	52931236	6.35109	7.094	A/C	-0.58541
2_24122	3	52940441	6.35109	7.094	A/G	-0.58541

## Sheet: SDensity
Marker	Chr.	Pos (bp)	(-)Log10P	R2 (%)	Allele	Effect
2_09625	2	20857395	11.8184	14.842	G/T	0.06085
2_27144	8	36984438	6.22141	7.06	A/C	-0.62955
2_48989	11	24104542	16.5429	21.084	A/G	0.11035
2_41753	11	24148832	17.2709	21.928	C/T	0.1246
