# Supplementary material for: A genome-wide association and meta-analysis reveal regions associated with seed size in cowpea [Vigna unguiculata (L.) Walp]
Source: Theor Appl Genet. 2019 Jul 31;132(11):3079–87. doi: 10.1007/s00122-019-03407-z (PMC6791911; doi:10.1007/s00122-019-03407-z)
Supplement: Supplementary file 4 — Supplementary material 4 (XLSX 2250 kb) [file 122_2019_3407_MOESM4_ESM.xlsx]

## Sheet: Sheet1
Supplemental Table 2: Results meta-analysis seed weight
SNP	Chr	Pos	(-) Log10 (P-values)_Probit	(-)Log10 (P-values)_Fisher
2_37329	1	74363	0.0208808	0.0267048
2_24641	1	78762	0.00575583	0.00723526
2_34948	1	84686	0.112242	0.0760069
2_49308	1	98555	0.112242	0.0760069
2_37858	1	126183	0.112242	0.0760069
2_26334	1	143044	0.0238612	0.0234197
2_35739	1	155369	0.245465	0.229823
2_37150	1	155652	0.000674205	0.000987702
2_35740	1	157214	0.112242	0.0760069
2_35055	1	162717	0.112242	0.0760069
2_37418	1	188991	0.112242	0.0760069
2_45815	1	210070	0.00973487	0.0137362
2_19235	1	224200	0.0496243	0.0516371
2_36126	1	230054	0.194245	0.163411
2_36165	1	231865	0.0620684	0.0816579
2_34231	1	270263	0.0557739	0.0688078
2_29021	1	270648	0.0123504	0.0176079
2_28393	1	276025	0.0129145	0.0172915
2_28392	1	280357	0.0258244	0.0247638
2_25695	1	315029	0.0215114	0.0246557
2_32941	1	339578	0.0242289	0.0213272
2_45250	1	346817	0.0371818	0.0479978
2_28734	1	356475	0.0547057	0.0713826
2_35529	1	360661	0.0943297	0.0875359
2_27984	1	385444	0.0176645	0.013947
2_35267	1	387093	0.0641606	0.074736
2_36183	1	401958	0.0819096	0.103621
2_10499	1	416168	0.0360321	0.0360993
2_35347	1	416359	0.0819096	0.103621
2_35659	1	435177	0.0181514	0.0246184
2_35349	1	439351	0.0561996	0.0683383
2_55126	1	457467	0.129973	0.111159
2_16623	1	528696	0.129973	0.111159
2_16624	1	529778	0.129973	0.111159
1_0052	1	532169	0.0561037	0.0603638
2_19545	1	532675	0.0561037	0.0603638
2_34702	1	533987	0.0630601	0.0781191
2_34703	1	534402	0.0819266	0.0859748
2_31763	1	535886	0.161932	0.190386
2_52089	1	582850	0.161932	0.190386
2_10342	1	585519	0.161932	0.190386
2_10341	1	587276	0.161932	0.190386
2_53971	1	600333	0.265144	0.315744
2_33997	1	633858	0.273378	0.326249
2_29974	1	638910	0.112868	0.130059
2_29788	1	640804	0.246111	0.293926
2_23877	1	645231	0.192404	0.222721
2_06814	1	649381	0.273378	0.326249
2_27247	1	649902	0.273378	0.326249
2_47829	1	651508	0.192404	0.222721
2_18842	1	660293	0.14502	0.146283
2_12556	1	674116	0.161719	0.172211
2_12557	1	674829	0.226739	0.258192
2_46478	1	682429	0.124828	0.127186
2_15687	1	686295	0.124828	0.127186
2_15686	1	687005	0.273378	0.326249
2_26938	1	698250	0.188505	0.226912
2_26939	1	703322	0.188278	0.226647
2_07404	1	726992	0.109647	0.127583
2_05939	1	743397	0.416522	0.458369
2_28672	1	747204	0.471092	0.513973
1_0054	1	747908	0.381735	0.4245
2_10941	1	747908	0.381735	0.4245
2_53453	1	756741	0.394718	0.408592
2_03904	1	759342	0.394718	0.408592
2_03903	1	760013	0.394718	0.408592
2_19281	1	776267	0.135868	0.166548
2_39475	1	791795	0.443273	0.46787
2_19306	1	795098	0.0842461	0.0776718
2_19305	1	795395	0.356073	0.380256
2_54157	1	840388	0.165684	0.175986
1_0206	1	843319	0.0375518	0.0404446
2_15094	1	843962	0.363693	0.377104
2_15095	1	845015	0.216054	0.252777
2_55330	1	853075	0.0634052	0.0695011
2_38890	1	864854	0.169143	0.200731
2_38891	1	868994	0.169143	0.200731
2_01875	1	870062	0.119756	0.134439
2_01874	1	870479	0.216054	0.252777
2_51227	1	872294	0.216054	0.252777
2_37830	1	874333	0.169143	0.200731
2_55536	1	876448	0.195009	0.227404
2_44196	1	878890	0.0119881	0.0134408
2_23727	1	885161	0.0729652	0.0694737
2_23726	1	885456	0.0704383	0.066989
2_15984	1	890439	0.135868	0.166548
2_15985	1	890841	0.135868	0.166548
2_30157	1	902056	0.169143	0.200731
2_30156	1	903283	0.216054	0.252777
2_15789	1	903717	0.169143	0.200731
2_15788	1	904136	0.169143	0.200731
2_19475	1	929401	0.135868	0.166548
2_30940	1	930042	0.135868	0.166548
2_21767	1	931457	0.201701	0.234673
2_21766	1	931947	0.263431	0.299962
2_11058	1	935850	0.0729652	0.0694737
2_11059	1	936527	0.13695	0.16687
2_20999	1	942073	0.2868	0.327596
2_20998	1	942705	0.0320594	0.01841
2_50940	1	952075	0.198325	0.243557
2_44927	1	960309	0.0441405	0.0530409
1_0364	1	967616	0.0547006	0.0386448
2_18717	1	967616	0.0522485	0.0285361
2_30746	1	967900	0.0236182	0.0199208
2_51363	1	975368	0.104487	0.133525
2_19327	1	991646	0.624934	0.663416
2_50674	1	994405	0.0323089	0.0363929
2_28005	1	999940	0.204891	0.194602
2_34088	1	1000065	0.0282326	0.0273251
2_28006	1	1000671	0.0493282	0.0616998
2_28007	1	1001914	0.638976	0.675946
2_14096	1	1002727	0.0528137	0.0507901
2_33013	1	1002788	0.0528137	0.0507901
2_24160	1	1013508	0.0378075	0.0311208
2_24159	1	1015181	0.0282326	0.0273251
2_02230	1	1034587	0.073667	0.0691001
2_02229	1	1035046	0.0203116	0.0185395
2_02232	1	1038625	0.0576877	0.0541591
2_02231	1	1040734	0.0801092	0.0979456
2_16693	1	1048214	0.00958643	0.0117147
2_16692	1	1048987	0.069033	0.0671832
2_27260	1	1068979	0.0213021	0.0258351
2_24563	1	1071545	0.0462419	0.0486506
2_00307	1	1072347	0.0213021	0.0258351
2_19413	1	1080711	0.0384907	0.0479053
2_30917	1	1080969	0.0649067	0.0667763
2_00192	1	1085896	0.00958643	0.0117147
2_00193	1	1086531	0.021699	0.0300362
2_29813	1	1090128	0.019792	0.0266549
2_29815	1	1091036	0.0601854	0.065328
2_29816	1	1091427	0.00958643	0.0117147
2_29817	1	1091789	0.0298551	0.0407024
2_14666	1	1092721	0.021699	0.0300362
2_05028	1	1104649	0.326812	0.381516
2_05027	1	1106876	1.36556	1.18235
2_51570	1	1110634	0.39881	0.456101
2_23018	1	1111438	0.284589	0.33797
2_23019	1	1111997	0.0386499	0.0458556
2_55445	1	1128064	0.0380054	0.0483827
2_29925	1	1129516	0.0108853	0.0119512
1_0888	1	1138175	0.0435956	0.0458701
1_1147	1	1140777	0.186065	0.223805
2_13839	1	1146126	0.0281432	0.03783
2_13840	1	1147013	0.106689	0.105544
2_06455	1	1151025	0.0379813	0.0500753
2_06456	1	1151355	0.0429414	0.0506805
2_06457	1	1153072	0.0966561	0.0993578
2_09732	1	1163762	0.00958643	0.0117147
2_09733	1	1164047	0.032426	0.036191
2_09734	1	1165009	0.39881	0.456101
2_09735	1	1165307	0.0449791	0.0578841
2_34271	1	1175183	0.0864384	0.055651
2_29277	1	1175991	0.00874234	0.0122387
2_49836	1	1178051	0.0879946	0.0627525
2_12947	1	1180695	0.090815	0.0845079
2_45911	1	1182184	0.0819229	0.0953016
2_45907	1	1197383	1.2988	1.15483
2_33658	1	1217256	0.190564	0.229713
2_00606	1	1217860	1.51628	1.48792
2_00605	1	1220476	1.51262	1.51279
2_46818	1	1225005	0.157782	0.187528
2_13585	1	1231004	0.0347601	0.0446366
2_22980	1	1240135	0.240469	0.28036
2_11400	1	1268459	0.0520142	0.0606814
2_28825	1	1269293	0.0123046	0.015882
2_19493	1	1272506	0.000117799	0.000184657
2_19511	1	1291947	1.38258	1.30207
2_30310	1	1306765	0.049364	0.065549
2_29792	1	1314547	0.0165444	0.0217574
2_24930	1	1323314	1.35198	1.30693
2_00801	1	1330630	0.115789	0.106776
2_24774	1	1331713	0.0453568	0.0606711
2_20605	1	1340242	0.0199566	0.0165504
2_18267	1	1347659	0.0192662	0.0256151
2_18268	1	1348430	0.00671133	0.00733097
2_06685	1	1376831	1.35346	1.18999
2_32689	1	1376990	0.0787987	0.0803686
2_07063	1	1382179	0.0500021	0.0473311
2_07062	1	1382517	1.1754	0.970348
2_33662	1	1387415	1.33228	1.16299
2_24732	1	1387893	0.0747548	0.0968888
2_32320	1	1389358	1.153	1.15698
2_24733	1	1392458	0.0894224	0.0751821
2_50309	1	1408243	0.0420238	0.0512105
2_06691	1	1418630	0.887968	0.998374
2_06692	1	1420758	1.1393	1.26551
2_42760	1	1434861	0.199074	0.18815
2_00679	1	1436801	0.968384	0.956197
2_32369	1	1443355	0.170048	0.196298
2_07450	1	1444862	0.981215	0.985477
2_19485	1	1452783	0.122673	0.119046
2_09371	1	1462003	0.039616	0.0326764
2_28136	1	1468530	0.105397	0.12405
2_22161	1	1475557	0.0270715	0.0249184
2_22160	1	1476294	0.0582598	0.0553248
2_24572	1	1480576	0.906348	0.837553
2_24571	1	1481490	0.0273709	0.0257891
2_22800	1	1582260	0.238747	0.273534
2_29893	1	1614646	0.0355984	0.033252
2_44582	1	1621847	0.00719861	0.0102428
2_25371	1	1715942	0.116009	0.112511
2_50800	1	1727075	0.508016	0.582153
2_47839	1	1747564	0.219573	0.25139
2_47482	1	1749762	0.376901	0.425204
2_12482	1	1756131	0.508016	0.582153
2_12483	1	1756449	0.508016	0.582153
2_08410	1	1762579	0.376901	0.425204
2_08411	1	1763448	0.376901	0.425204
2_11729	1	1791757	0.376901	0.425204
2_31931	1	1804469	0.0998219	0.0867664
2_23922	1	1805881	0.31012	0.365673
2_34739	1	1806181	0.216762	0.249248
2_23921	1	1806241	0.216762	0.249248
2_54985	1	1813585	0.31012	0.365673
2_09674	1	1818411	0.31012	0.365673
2_49742	1	1822853	0.0981845	0.083415
2_28309	1	1827043	0.0469529	0.0573101
2_49504	1	1830298	0.121922	0.129859
2_09917	1	1851781	0.292374	0.338669
2_09916	1	1852254	0.207373	0.226825
2_29496	1	1867588	0.123889	0.0936519
2_29497	1	1867940	0.0504635	0.0420978
2_29498	1	1870761	0.0725608	0.0526613
2_34305	1	1871120	0.0504635	0.0420978
2_31541	1	1874187	0.207512	0.170829
2_21761	1	1874991	0.0421386	0.0322996
2_22864	1	1879274	0.0504635	0.0420978
1_0854	1	1879586	0.0590164	0.0610514
2_22865	1	1881091	0.0421386	0.0322996
2_22260	1	1888560	0.207449	0.175862
2_22259	1	1889721	0.207449	0.175862
2_40188	1	1893390	0.015249	0.0123017
2_33815	1	1925618	0.0504635	0.0420978
2_38281	1	1942547	0.041668	0.0330171
2_38280	1	1951113	0.198316	0.177799
2_54808	1	1962958	0.182731	0.134966
2_47993	1	1981902	0.208065	0.184013
2_38028	1	2025731	0.266093	0.289464
2_49900	1	2056510	0.223585	0.185852
2_54438	1	2068887	0.223585	0.185852
2_38970	1	2069389	0.223585	0.185852
2_30065	1	2079089	0.109787	0.115102
2_30066	1	2079603	0.223585	0.185852
2_30067	1	2080872	0.127959	0.13344
2_30068	1	2081289	0.14634	0.11031
2_17128	1	2096978	0.111929	0.0915267
2_26503	1	2098224	0.14634	0.11031
2_26502	1	2101369	0.111929	0.0915267
2_26501	1	2101967	0.104322	0.0771401
2_26505	1	2103665	0.14634	0.11031
2_26504	1	2104074	0.111929	0.0915267
2_04780	1	2104872	0.111929	0.0915267
1_1034	1	2107419	1.78344	1.87124
2_04782	1	2107476	1.7261	1.86834
2_04781	1	2108039	1.04528	1.1628
2_08775	1	2117604	1.36657	1.49201
2_08776	1	2118101	1.36657	1.49201
2_05338	1	2149809	1.10797	1.16601
2_14990	1	2156737	0.133582	0.143804
2_14992	1	2157815	1.10797	1.16601
1_0456	1	2174633	0.200505	0.237599
2_35214	1	2182401	0.452573	0.510623
2_52827	1	2184172	0.0131314	0.0145064
2_40451	1	2206327	0.529645	0.586464
2_28208	1	2216053	0.0981713	0.100463
2_25960	1	2229068	0.0891795	0.065568
2_03494	1	2230319	0.283348	0.336398
2_46746	1	2246158	1.10501	1.20127
2_22852	1	2255658	0.0888088	0.0933228
1_0973	1	2265659	0.0861501	0.0900974
2_15409	1	2265723	0.336402	0.389255
2_14662	1	2272983	0.0310284	0.028694
2_14663	1	2274055	0.0312731	0.0283697
2_09914	1	2306825	0.548413	0.606538
2_39428	1	2323334	0.344933	0.39522
2_08231	1	2324194	0.344933	0.39522
1_0803	1	2324484	0.344933	0.39522
2_08230	1	2324505	0.344933	0.39522
2_13005	1	2352321	0.849436	0.930869
2_13006	1	2352963	0.849436	0.930869
2_09059	1	2356516	0.696438	0.755644
2_09060	1	2356889	0.324563	0.290221
2_38501	1	2402702	0.628993	0.680166
2_38500	1	2405960	0.628993	0.680166
2_49840	1	2407155	0.628993	0.680166
2_44567	1	2409531	0.373827	0.371194
2_37796	1	2431270	0.300597	0.328208
2_08212	1	2453868	1.10991	1.15507
2_32083	1	2454065	0.340471	0.352809
2_07793	1	2484606	0.462189	0.483784
2_07794	1	2484985	0.444552	0.459905
2_54024	1	2492609	0.524675	0.563274
2_21243	1	2494668	0.444552	0.459905
2_21242	1	2495333	0.444552	0.459905
2_29605	1	2542990	0.582725	0.664694
2_29606	1	2543368	0.784678	0.8832
2_13991	1	2545111	0.784678	0.8832
2_04232	1	2549275	0.582725	0.664694
2_04233	1	2553608	0.439413	0.508835
2_19683	1	2573295	0.582725	0.664694
2_23211	1	2577892	0.66478	0.758124
2_23210	1	2579688	1.8135	1.8684
2_28811	1	2585455	0.011399	0.0131592
2_28812	1	2585914	0.0138172	0.014149
2_01275	1	2589737	0.0138172	0.014149
2_01276	1	2590020	0.0138172	0.014149
2_53093	1	2590208	0.161941	0.172507
2_14637	1	2593191	0.0138172	0.014149
2_14636	1	2593580	0.0138172	0.014149
2_01724	1	2621551	0.00943186	0.0118463
2_01725	1	2623357	0.02336	0.0267405
2_01723	1	2626900	0.0587397	0.0635518
2_25201	1	2627168	0.159283	0.177683
2_50535	1	2632675	0.315215	0.32631
2_25199	1	2633266	0.0513157	0.054575
2_25200	1	2633747	0.549415	0.532039
2_10725	1	2654734	0.0587397	0.0635518
2_28605	1	2655048	0.549415	0.532039
2_38595	1	2692575	1.65581	1.66729
2_38594	1	2693416	1.65581	1.66729
2_30402	1	2705447	1.65581	1.66729
2_17017	1	2706185	0.0587397	0.0635518
2_29771	1	2709964	0.315215	0.32631
2_29770	1	2710556	1.29419	1.3006
2_19300	1	2721146	0.315215	0.32631
2_19299	1	2721508	0.315215	0.32631
2_22371	1	2743996	0.73375	0.720496
2_22372	1	2744590	1.29709	1.30326
2_29638	1	2745293	3.19479	3.13837
2_14067	1	2745694	0.526486	0.495068
2_23270	1	2758346	0.0946046	0.0871851
2_23269	1	2758718	0.0587397	0.0635518
2_41598	1	2763567	0.0587397	0.0635518
2_38919	1	2781974	0.0587397	0.0635518
2_38920	1	2783840	0.112855	0.0937569
2_42833	1	2792523	0.0946046	0.0871851
2_43947	1	2799669	0.198097	0.215797
2_21657	1	2803852	0.0587397	0.0635518
2_21656	1	2804366	0.0587397	0.0635518
2_46207	1	2848184	0.140552	0.160253
2_10738	1	2868156	0.126609	0.121301
2_10739	1	2869923	0.126609	0.121301
2_48769	1	2873856	0.29514	0.301841
2_45668	1	2913723	0.260695	0.259118
2_15025	1	2928734	0.438989	0.417495
2_15024	1	2929178	0.0729707	0.0875266
2_29713	1	2930476	0.176384	0.156101
2_14260	1	2931661	1.52145	1.43652
2_29712	1	2932518	0.155397	0.161605
2_14259	1	2932866	0.176384	0.156101
2_49291	1	2946677	0.319274	0.320863
2_25175	1	2949132	0.212538	0.217505
2_40856	1	2950267	1.43881	1.31978
2_33373	1	2952292	0.126609	0.121301
2_54619	1	2986922	0.0423154	0.0449915
2_35333	1	2996856	0.382712	0.388947
2_10195	1	2997161	0.585035	0.513625
1_0397	1	2998855	0.155397	0.161605
2_48294	1	2998855	0.155397	0.161605
2_53014	1	3014658	0.155397	0.161605
2_00854	1	3017780	0.155397	0.161605
2_00853	1	3018461	0.155397	0.161605
2_14633	1	3022892	0.817407	0.733595
2_14632	1	3023225	0.0883006	0.104445
2_47368	1	3032331	0.194439	0.199969
2_20802	1	3035563	0.337813	0.313468
2_20801	1	3035942	0.337813	0.313468
2_09654	1	3055311	0.155397	0.161605
2_53295	1	3118139	0.104333	0.098442
2_52976	1	3125676	0.0429087	0.0330213
2_44347	1	3129352	0.0435819	0.0354011
2_23706	1	3131281	0.0440881	0.0339415
2_23707	1	3132251	0.0429087	0.0330213
2_06640	1	3144735	0.00525206	0.00736506
2_27189	1	3145370	0.0429087	0.0330213
2_40758	1	3163128	0.142851	0.175268
2_01267	1	3163999	0.0611417	0.0700895
2_51110	1	3172507	0.178392	0.211311
2_50498	1	3204214	0.0580208	0.0665216
2_11202	1	3208100	0.0421885	0.0434365
2_11205	1	3216840	0.0393538	0.0375534
2_11204	1	3218978	0.0580208	0.0665216
2_11203	1	3220141	0.0580208	0.0665216
2_54271	1	3237407	0.0160532	0.020729
2_16819	1	3240775	0.0160532	0.020729
2_16818	1	3241852	0.0160532	0.020729
2_51841	1	3251239	0.0800395	0.0660009
2_07796	1	3251657	0.0218456	0.0200246
2_27626	1	3252408	0.0833925	0.0812219
2_49211	1	3264879	0.0103469	0.0112852
1_0969	1	3275795	0.0091143	0.00907974
2_23851	1	3276001	0.084725	0.0991658
2_23850	1	3279115	0.304262	0.354396
2_49167	1	3290491	0.041232	0.0372806
2_30699	1	3295472	0.0091143	0.00907974
2_55488	1	3297212	1.29179	1.05117
2_33374	1	3305548	0.0115206	0.0118182
2_19569	1	3305974	1.28662	1.13178
2_05551	1	3318577	0.0091143	0.00907974
2_05550	1	3319034	0.0091143	0.00907974
1_0314	1	3319422	1.63473	1.51585
2_02576	1	3350467	0.0190149	0.0218152
2_02578	1	3355071	0.107299	0.131901
2_02577	1	3355870	0.125443	0.144097
2_14328	1	3396288	0.0327583	0.0278779
2_14329	1	3396929	0.0547775	0.0477864
2_46701	1	3464791	0.000205719	9.54352e-05
2_03799	1	3465435	0.0114024	0.0138779
2_10365	1	3499484	0.019635	0.0244998
2_10366	1	3499934	0.019635	0.0244998
1_0321	1	3513467	0.019635	0.0244998
2_30985	1	3513467	0.019635	0.0244998
2_30986	1	3514155	0.0200043	0.0250222
2_00218	1	3526570	0.0540973	0.0569507
2_24533	1	3527405	0.0337608	0.0403225
2_40201	1	3534583	0.0540973	0.0569507
2_53647	1	3548419	0.043866	0.0433008
2_41024	1	3550075	0.0123105	0.0158482
2_10396	1	3555791	0.0116103	0.013973
2_10395	1	3556120	0.0105913	0.0127997
2_38421	1	3607836	0.0709715	0.0693059
2_21017	1	3642059	0.00612967	0.00842832
2_21016	1	3642673	0.00219375	0.00161415
2_53074	1	3648359	0.00436369	0.00392256
2_32648	1	3665671	0.193671	0.170046
2_05278	1	3666126	0.283382	0.260192
2_10969	1	3672004	0.0698818	0.0783514
2_10970	1	3672287	0.0145991	0.0189104
2_18767	1	3677625	0.0801802	0.0791616
2_49074	1	3694503	0.100204	0.126706
2_38585	1	3708088	0.216537	0.228469
2_38586	1	3709315	0.191315	0.192133
2_18875	1	3713506	0.118289	0.134351
2_32211	1	3713665	0.191315	0.192133
2_12302	1	3724152	0.191315	0.192133
2_12303	1	3726284	0.216537	0.228469
2_50341	1	3732158	0.193855	0.199652
2_07252	1	3764988	0.191315	0.192133
2_07253	1	3765336	0.191315	0.192133
2_09081	1	3778281	0.0277582	0.0372811
2_09080	1	3779931	0.191315	0.192133
2_43296	1	3789223	0.0418643	0.0464374
2_53545	1	3792584	0.175623	0.176342
2_46469	1	3817270	0.216537	0.228469
2_50771	1	3848223	0.0421102	0.0503437
2_08036	1	3849372	0.0503113	0.0565427
2_11378	1	3858158	0.191315	0.192133
2_11379	1	3862987	0.244901	0.259678
2_48513	1	3868412	0.191315	0.192133
2_39085	1	3879260	0.0037594	0.00471679
2_19288	1	3888584	0.0375953	0.0449344
2_19287	1	3888852	0.388626	0.455741
2_25939	1	3898373	0.0106679	0.0152391
2_25938	1	3899232	0.113512	0.106923
2_14287	1	3901186	0.12711	0.132716
2_14286	1	3901706	0.113512	0.106923
2_04267	1	3920703	0.0580909	0.0404525
2_30760	1	3928159	0.129749	0.0795002
2_18817	1	3928433	1.19448	1.01707
2_49943	1	3940226	0.00468332	0.00311586
2_23742	1	3945116	0.0744982	0.0894871
2_09278	1	3949694	0.0242773	0.0218788
2_09277	1	3950053	0.0302744	0.0374118
2_48442	1	3952386	0.0663366	0.0758248
2_44219	1	3964479	0.0115121	0.0104198
2_12168	1	3970294	0.0395558	0.0500702
2_00103	1	3985815	0.0785243	0.0822888
2_00104	1	3990629	0.0462819	0.0588338
2_45726	1	3994685	0.0982581	0.122571
2_00904	1	4029325	0.252102	0.2077
1_0976	1	4029644	0.0534172	0.0613514
2_03583	1	4030904	0.0534172	0.0613514
2_55030	1	4045329	0.0580909	0.0404525
2_48591	1	4050274	0.0534172	0.0613514
2_03167	1	4059276	0.0534172	0.0613514
2_16948	1	4070484	1.16765	1.25609
2_49267	1	4108180	0.0626621	0.0775937
2_45826	1	4415860	0.183178	0.206318
2_25593	1	4453090	0.184749	0.225429
2_25594	1	4453420	0.216216	0.26006
2_04259	1	4461838	0.216216	0.26006
2_29314	1	4474660	0.644614	0.730613
2_20957	1	4486784	0.650061	0.74088
2_07632	1	4496790	0.158717	0.152298
1_0673	1	4497139	0.109704	0.12219
2_07633	1	4497139	0.180997	0.198965
2_07630	1	4498668	0.261097	0.312066
1_0672	1	4498886	0.232515	0.278934
2_07631	1	4499067	0.223321	0.272455
2_00713	1	4506642	0.0184807	0.0153774
2_24737	1	4507702	0.00980443	0.014143
2_07128	1	4527856	1.30549	1.10881
2_07129	1	4528100	0.00999946	0.0144018
2_11834	1	4530529	0.0347599	0.0265479
2_28962	1	4531159	0.0340801	0.0371177
2_06644	1	4572422	0.129959	0.141176
2_35134	1	4572464	0.960664	1.05012
2_23424	1	4589181	0.129959	0.141176
2_23423	1	4590570	0.0908321	0.068564
2_34154	1	4597139	0.598812	0.646677
2_10316	1	4597749	0.129959	0.141176
2_40491	1	4600001	0.0655687	0.0817245
2_11053	1	4607157	0.130974	0.142356
2_18399	1	4617471	0.0160313	0.0209448
2_28620	1	4617865	0.0160313	0.0209448
2_10769	1	4618155	0.0691591	0.080966
2_27243	1	4623083	0.129959	0.141176
2_27242	1	4623786	0.129959	0.141176
2_09463	1	4630735	0.108367	0.0938191
2_09464	1	4631409	0.162464	0.18922
2_38363	1	4637146	0.162464	0.18922
2_55582	1	4655483	0.348744	0.369795
1_0311	1	4675961	0.274634	0.255595
2_01260	1	4675961	0.274634	0.255595
2_01261	1	4676337	0.361959	0.386915
2_00798	1	4685925	0.274634	0.255595
2_00797	1	4689610	0.160174	0.197495
2_51823	1	4694480	1.13905	0.928562
2_04559	1	4696256	0.361959	0.386915
2_04560	1	4696667	0.361959	0.386915
2_21565	1	4698861	0.0136187	0.01745
2_21566	1	4699108	0.361959	0.386915
2_51226	1	4701570	0.0309978	0.0307862
2_16743	1	4707752	0.274634	0.255595
2_16744	1	4708627	0.00422376	0.00381767
2_40513	1	4731762	0.72041	0.812077
2_48570	1	4735336	0.338969	0.338769
2_02239	1	4753216	0.33356	0.350279
2_02240	1	4755381	0.33356	0.350279
2_48225	1	4778823	0.131285	0.116343
2_49907	1	4784092	0.15728	0.140062
2_45656	1	4794847	0.0180391	0.0205204
2_44751	1	4799045	0.131362	0.124366
2_26693	1	4837891	0.0944359	0.0943448
2_05267	1	4841797	0.205975	0.230214
2_23673	1	4863704	0.15728	0.140062
2_23672	1	4865610	0.104973	0.0992631
2_21794	1	4872893	0.133927	0.129162
2_51336	1	4876107	0.246576	0.29717
2_04528	1	4891140	0.15728	0.140062
2_36106	1	4906027	0.241994	0.242513
2_48350	1	4925980	0.346416	0.404164
2_37356	1	4927247	0.276221	0.233743
2_34658	1	4927455	0.148565	0.136887
2_21554	1	4927606	0.103349	0.0976666
2_21553	1	4928202	0.186466	0.175608
2_49889	1	4943760	0.376733	0.388572
2_54696	1	4952116	0.236173	0.236293
2_36413	1	4954134	0.4845	0.548011
2_40706	1	4994639	0.192899	0.213737
2_36534	1	5001533	0.0748693	0.0732194
2_48020	1	5015213	0.0396258	0.0458186
2_42599	1	5021522	0.0396258	0.0458186
2_55386	1	5045847	0.0254148	0.0279863
2_46946	1	5171669	0.0989487	0.122381
2_40422	1	5196594	0.111447	0.123396
2_42364	1	5205988	0.127919	0.140074
2_24425	1	5255398	0.0979917	0.121004
2_52355	1	5276627	0.0989487	0.122381
2_52902	1	5283791	0.161485	0.198216
2_09615	1	5295828	0.234122	0.220599
2_46547	1	5342686	0.0100179	0.0114184
2_37093	1	5359661	0.00960235	0.0108357
2_48303	1	5376366	0.0757408	0.0976971
2_38892	1	5451058	1.08316	1.06044
2_38893	1	5453084	0.948209	0.980331
2_13884	1	5486580	0.943478	0.921433
2_44933	1	5523311	0.9519	0.908465
2_28652	1	5534993	1.31072	1.28642
2_55203	1	5535754	1.44968	1.42311
2_10321	1	5562380	0.300691	0.29288
2_28452	1	5566605	0.532007	0.527336
2_36024	1	5580856	0.215756	0.204366
2_33103	1	5620543	1.25056	1.3147
2_14051	1	5722311	0.141637	0.108868
2_34319	1	5723241	0.751419	0.690094
2_12278	1	5726365	0.118453	0.110234
2_34536	1	5745494	0.141637	0.108868
2_30839	1	5745702	0.118453	0.110234
1_0190	1	5749997	0.15572	0.141756
2_36603	1	5750927	0.141637	0.108868
2_52204	1	5753942	0.118453	0.110234
2_52249	1	5755090	0.141637	0.108868
2_35412	1	5809227	0.175692	0.206629
2_35413	1	5812044	0.175692	0.206629
2_30075	1	5842466	0.580931	0.539547
2_37102	1	5843169	0.175692	0.206629
2_39949	1	5856714	0.0244739	0.0284252
2_34911	1	5875788	0.00458071	0.00516009
2_36480	1	5876507	0.00458071	0.00516009
2_50857	1	6067828	0.0598931	0.0720948
2_38376	1	6132729	0.0065533	0.00912537
2_43999	1	6200141	0.337857	0.349346
2_33689	1	6207578	0.482242	0.528042
2_51732	1	6238582	0.036914	0.0452824
2_39648	1	6280652	0.117198	0.0921102
2_06024	1	6304685	0.0839251	0.0898314
2_38632	1	6313287	0.0876216	0.0923887
2_17813	1	6357776	1.23356	1.25312
2_40159	1	6444930	0.0701095	0.0687909
2_39879	1	6448808	0.0715062	0.0701764
2_40354	1	6455712	0.235418	0.280184
2_46129	1	6484966	0.0107228	0.0109531
2_38354	1	6502066	0.00961356	0.00958621
2_38353	1	6503961	0.056051	0.0545271
2_41657	1	6510356	0.0450813	0.0407687
2_43020	1	6513748	0.566581	0.588478
2_37378	1	6577186	0.00961356	0.00958621
2_52185	1	6627331	0.116634	0.109403
2_03520	1	6647764	0.836118	0.815707
2_00894	1	6688361	1.34172	1.29326
2_43100	1	6716282	0.0247913	0.0305064
2_43136	1	6774488	0.83841	0.941952
2_40227	1	6825817	0.262952	0.248276
2_31356	1	6840457	0.0833238	0.0801537
2_31357	1	6841204	0.685435	0.782013
2_54515	1	6842784	0.685435	0.782013
2_33679	1	6850712	0.0458745	0.0475195
2_24875	1	6850936	0.061732	0.0779533
2_30976	1	6860490	0.21085	0.212362
2_19605	1	6860829	0.184321	0.189577
2_53714	1	6863991	1.12834	1.2269
2_19105	1	6872475	0.21085	0.212362
2_54057	1	6877389	0.9186	1.01516
2_34714	1	6882915	0.132644	0.12733
2_23135	1	6884214	0.0696532	0.0597838
2_33580	1	6884422	0.0696532	0.0597838
2_23136	1	6884482	0.584013	0.636427
2_31335	1	6921162	0.230207	0.250327
2_20855	1	6922178	0.230207	0.250327
2_40174	1	6943636	0.287564	0.314831
2_34360	1	6954020	0.174979	0.171187
2_54650	1	6974083	0.520835	0.57265
2_46743	1	6977507	1.0533	1.1186
2_08882	1	6979161	1.0533	1.1186
2_43011	1	6990939	0.150091	0.187917
2_41803	1	7001541	0.150091	0.187917
2_05850	1	7013385	0.168188	0.169949
2_44813	1	7025288	0.503986	0.448323
2_49442	1	7038384	0.00481441	0.00376616
2_07745	1	7042031	0.0107475	0.0102752
2_07746	1	7045039	0.0107475	0.0102752
2_32979	1	7049265	0.0871377	0.0869982
2_13021	1	7049438	0.155565	0.150537
2_53351	1	7071844	0.307468	0.303176
2_21367	1	7082317	0.255189	0.251748
2_17664	1	7086782	0.00162227	0.00167091
2_44470	1	7100672	0.185947	0.173954
2_23255	1	7108612	0.037217	0.033612
2_23256	1	7111283	0.0258556	0.0339136
2_51198	1	7140117	0.00537331	0.0067188
2_19706	1	7140898	0.0107309	0.0106758
2_18115	1	7147505	0.0604164	0.0784454
2_39650	1	7186455	0.4349	0.456578
2_44596	1	7191022	0.262573	0.282595
2_08584	1	7200361	0.346623	0.250376
2_37297	1	7208188	0.111936	0.126358
2_52037	1	7213715	0.455477	0.477703
2_55559	1	7274098	0.455477	0.477703
2_46242	1	7320963	0.134685	0.155891
2_50338	1	7325380	0.134685	0.155891
2_46299	1	7328715	0.395514	0.418951
2_52115	1	7374833	0.279452	0.302521
2_06643	1	7381488	0.279452	0.302521
2_32067	1	7381661	0.395514	0.418951
2_47439	1	7397262	0.288941	0.312718
2_42731	1	7403147	0.0821662	0.0985563
2_37936	1	7418287	0.395514	0.418951
2_37937	1	7427573	0.395514	0.418951
2_40251	1	7441945	0.395514	0.418951
2_39896	1	7454532	0.395514	0.418951
2_54805	1	7478567	0.115508	0.131827
2_44400	1	7481968	1.27009	1.23888
2_55506	1	7498222	0.314192	0.33975
2_17992	1	7559244	0.0126694	0.0124504
2_50075	1	7567738	0.333961	0.354592
2_05843	1	7568383	0.319162	0.339782
2_39645	1	7571377	0.333961	0.354592
2_44243	1	7577113	0.333961	0.354592
2_44379	1	7613653	0.333961	0.354592
2_40745	1	7632957	0.111936	0.126358
2_13984	1	7634128	0.333961	0.354592
2_13985	1	7634397	0.111936	0.126358
2_29331	1	7637594	0.333961	0.354592
2_29332	1	7637921	0.111936	0.126358
2_41714	1	7652147	0.332901	0.353978
2_27936	1	7658664	0.333961	0.354592
2_27935	1	7659304	0.102782	0.116668
2_04628	1	7667924	0.333961	0.354592
2_50593	1	7713010	0.104441	0.10395
2_04748	1	7721555	0.0049101	0.00509119
2_33875	1	7728537	0.0994584	0.098614
2_04750	1	7728907	0.0200736	0.0273686
2_46878	1	7753012	0.0209081	0.0282631
2_19374	1	7758882	0.0263344	0.0226569
2_20701	1	7778465	0.0994584	0.098614
2_42472	1	7787913	0.0994584	0.098614
2_28600	1	7801618	0.0914439	0.0869928
2_44820	1	7893983	0.0283471	0.031574
2_03787	1	7904920	0.0233621	0.0219217
2_52364	1	7915891	0.0222448	0.0245768
2_42921	1	7919713	0.0222448	0.0245768
2_44455	1	7925658	0.0340553	0.0337079
2_50669	1	7927798	0.0284128	0.0316907
2_40383	1	7927844	0.00984641	0.0123113
2_50501	1	7953254	0.0284128	0.0316907
2_45042	1	7979536	0.3418	0.405014
2_41966	1	7989492	0.0340553	0.0337079
2_39922	1	7996362	0.0902092	0.114561
2_53590	1	8005356	0.0339944	0.0409694
2_44777	1	8031201	0.0164465	0.0183567
2_21097	1	8037014	0.0284128	0.0316907
2_48576	1	8052999	0.0340553	0.0337079
2_51286	1	8127507	0.0240349	0.0248849
2_41616	1	8147393	0.0184343	0.0241717
2_44303	1	8148392	0.0300662	0.0338054
2_45185	1	8179719	0.035389	0.0345914
2_45404	1	8183377	0.0300662	0.0338054
2_41327	1	8244708	0.000810063	0.000667284
2_53723	1	8246046	0.0944649	0.0861159
2_11573	1	8265497	0.0340553	0.0337079
2_41744	1	8282139	0.0340553	0.0337079
2_41428	1	8289642	0.0284128	0.0316907
2_52889	1	8319240	0.0358753	0.0374391
2_53542	1	8328055	0.0284128	0.0316907
2_52656	1	8331330	0.0296929	0.0329198
2_52380	1	8343307	0.0222448	0.0245768
2_37994	1	8359649	0.0340553	0.0337079
2_37993	1	8364084	0.0284128	0.0316907
2_31644	1	8381748	0.0284128	0.0316907
2_11239	1	8384493	0.0187731	0.0186693
2_11240	1	8384868	0.0284128	0.0316907
2_47119	1	8385801	0.0284128	0.0316907
2_51280	1	8386602	0.0281975	0.030946
2_39584	1	8394090	0.0284128	0.0316907
2_33847	1	8396081	0.0994584	0.098614
2_33846	1	8396822	0.0340553	0.0337079
2_40364	1	8414776	0.0340553	0.0337079
2_44999	1	8435371	0.0284128	0.0316907
2_45256	1	8439586	0.037111	0.0375414
2_39149	1	8441588	0.0171405	0.0200607
2_39298	1	8446815	0.0284128	0.0316907
2_48168	1	8454897	0.0340553	0.0337079
2_52504	1	8462457	0.0529204	0.0410005
2_44895	1	8469772	0.0284128	0.0316907
2_42561	1	8477955	0.0284128	0.0316907
2_39232	1	8480981	0.0285101	0.0320081
2_34318	1	8490411	0.0202151	0.0220572
2_29619	1	8490458	0.0284128	0.0316907
2_44912	1	8506101	0.0340553	0.0337079
2_45091	1	8542346	0.0340553	0.0337079
2_52178	1	8572508	0.0340553	0.0337079
2_30200	1	8577159	0.0213559	0.0204199
2_13902	1	8595924	0.0340553	0.0337079
2_39139	1	8608225	0.0340553	0.0337079
2_40426	1	8618022	0.00838645	0.00818236
2_48996	1	8675276	0.0340553	0.0337079
2_41629	1	8695047	0.00838645	0.00818236
2_05521	1	8707617	0.0284128	0.0316907
2_05522	1	8707975	0.0284128	0.0316907
2_43101	1	8713626	0.0340553	0.0337079
2_37549	1	8721804	0.0159176	0.0177721
2_43220	1	8748525	0.0340553	0.0337079
2_53674	1	8755036	0.0284128	0.0316907
2_43086	1	8770794	0.0284128	0.0316907
2_38165	1	8776686	0.00838645	0.00818236
2_49471	1	8806752	0.0301104	0.0363098
2_33566	1	8830745	0.00838645	0.00818236
2_22698	1	8832334	0.0284128	0.0316907
2_49503	1	8834481	0.0340553	0.0337079
2_30396	1	8840084	0.0340553	0.0337079
2_52451	1	8841407	0.0340553	0.0337079
2_11206	1	8860672	0.00838645	0.00818236
2_28778	1	8861827	0.0206942	0.0223993
2_40138	1	8876898	0.0222448	0.0245768
2_39077	1	8922190	0.742908	0.787861
2_42677	1	8945705	0.012954	0.0169395
2_48672	1	8950217	0.032016	0.0321635
2_48526	1	8951966	0.0222448	0.0245768
2_52075	1	9017157	0.0284128	0.0316907
2_47308	1	9027518	0.0340553	0.0337079
2_47301	1	9038638	0.00838645	0.00818236
2_13947	1	9048729	0.0639969	0.054494
2_44823	1	9086473	0.062243	0.0666938
2_39906	1	9102583	0.0642639	0.0716924
2_48642	1	9123333	0.0284128	0.0316907
2_45385	1	9129310	0.0385992	0.0334456
2_48361	1	9135861	0.0618767	0.0684783
2_48397	1	9148738	0.0618767	0.0684783
2_47460	1	9152465	0.0914439	0.0869928
2_42696	1	9164694	0.0914439	0.0869928
2_43414	1	9168817	0.0284128	0.0316907
2_52932	1	9171274	0.0284128	0.0316907
2_44848	1	9201672	0.0286432	0.032073
2_54546	1	9203562	0.0284128	0.0316907
2_43298	1	9208449	0.0187731	0.0186693
2_43536	1	9231049	0.0983939	0.0977422
2_44783	1	9237766	0.0595297	0.0648618
2_52765	1	9248784	0.0284128	0.0316907
2_42098	1	9251812	0.0618767	0.0684783
2_50869	1	9270776	0.213161	0.230076
2_49221	1	9287997	0.0914439	0.0869928
2_45165	1	9292650	0.0618767	0.0684783
2_53174	1	9303780	0.01711	0.0167195
2_43826	1	9304736	0.0980261	0.089039
2_48414	1	9310891	0.119539	0.117787
2_37655	1	9315883	0.0393328	0.0455037
2_37656	1	9318320	0.143973	0.156954
2_48979	1	9334833	0.0967943	0.0966325
2_46533	1	9341540	0.0284128	0.0316907
2_02364	1	9354079	0.0618767	0.0684783
2_02365	1	9356852	0.22238	0.195826
2_51845	1	9361353	0.0284128	0.0316907
2_39728	1	9369370	0.103038	0.116211
2_45594	1	9375532	0.103038	0.116211
2_48815	1	9390060	0.0914439	0.0869928
2_43383	1	9392212	0.0333885	0.0371116
2_41788	1	9426403	0.0284128	0.0316907
2_43500	1	9445119	0.0284128	0.0316907
2_31764	1	9447422	0.0914439	0.0869928
2_31765	1	9449814	0.0914439	0.0869928
2_42013	1	9455387	0.0340553	0.0337079
2_52555	1	9458632	0.194535	0.165197
2_49456	1	9466116	0.0914439	0.0869928
2_38415	1	9499522	0.0914439	0.0869928
2_38414	1	9505530	0.0284128	0.0316907
2_48342	1	9515642	0.0284128	0.0316907
2_43299	1	9518508	0.0159176	0.0177721
2_38979	1	9529429	0.0187731	0.0186693
2_47608	1	9545003	0.0618767	0.0684783
2_37938	1	9553245	0.0642639	0.0716924
2_51555	1	9582041	0.0618767	0.0684783
2_50951	1	9609702	0.0307918	0.0354675
2_51536	1	9612524	0.0914439	0.0869928
2_48645	1	9624390	0.0362401	0.0390878
2_55184	1	9629965	0.0914439	0.0869928
2_41429	1	9630918	0.0642639	0.0716924
2_43460	1	9650685	0.0284128	0.0316907
2_54738	1	9685899	0.0549411	0.0409292
2_54879	1	9696462	0.134576	0.0972461
2_53521	1	9713360	0.0256478	0.0317181
2_48165	1	9718982	0.0159176	0.0177721
2_53287	1	9726680	0.0362401	0.0390878
2_02985	1	9743944	0.0642639	0.0716924
2_49753	1	9751325	0.0365142	0.0394382
2_49463	1	9779018	0.69447	0.669169
2_43539	1	9793961	0.0860639	0.0890284
2_32460	1	9805802	0.0362401	0.0390878
2_40604	1	9847254	0.0402422	0.0447113
2_47433	1	9893352	0.0919619	0.087014
2_42857	1	9896444	0.0335133	0.0357905
2_45650	1	9897993	0.0160482	0.0174119
2_38325	1	9935209	0.0642639	0.0716924
2_25882	1	9948670	0.0250387	0.0330254
2_03344	1	9952319	0.0642639	0.0716924
2_47277	1	9970173	0.195665	0.221212
2_43803	1	9976215	0.0284128	0.0316907
2_24407	1	9984626	0.0914439	0.0869928
2_03180	1	9984769	0.0202151	0.0220572
2_42157	1	10032271	0.00852356	0.00765778
2_41709	1	10035349	0.0252383	0.0286208
2_53278	1	10060402	0.0994584	0.098614
2_54987	1	10093895	0.051095	0.0658871
2_39524	1	10155264	0.0289177	0.0332435
2_24789	1	10171084	0.0994584	0.098614
2_00841	1	10172727	0.0914439	0.0869928
2_29642	1	10220605	0.0206942	0.0223993
2_29641	1	10221439	0.0159176	0.0177721
2_53589	1	10235637	0.00852356	0.00765778
2_07469	1	10237303	0.0284128	0.0316907
2_07468	1	10237722	0.0187731	0.0186693
2_03706	1	10242938	0.0940807	0.0902626
2_03707	1	10245278	0.000739628	0.00081999
2_46042	1	10279833	0.0284128	0.0316907
2_09206	1	10280483	0.0994584	0.098614
2_28076	1	10281083	0.0284128	0.0316907
2_06726	1	10286052	0.00852356	0.00765778
2_27475	1	10287808	0.0284128	0.0316907
2_07463	1	10290630	0.0206942	0.0223993
2_09557	1	10299079	0.0284128	0.0316907
2_09558	1	10299614	0.0340553	0.0337079
2_52317	1	10305635	0.0206942	0.0223993
2_44137	1	10316187	0.0340553	0.0337079
2_42392	1	10322552	0.0340553	0.0337079
2_48030	1	10340327	0.0284128	0.0316907
2_39507	1	10351621	0.0206942	0.0223993
2_51217	1	10355462	0.0340553	0.0337079
2_51097	1	10357573	0.0340553	0.0337079
2_39818	1	10371876	0.0206942	0.0223993
2_13937	1	10372752	0.0284128	0.0316907
2_55341	1	10374235	0.0284128	0.0316907
2_53953	1	10383854	0.019778	0.0222724
2_50637	1	10387716	0.0340553	0.0337079
2_43874	1	10389806	0.0340553	0.0337079
2_51983	1	10398924	0.076141	0.0773439
2_46444	1	10399889	0.0251373	0.0250981
2_39768	1	10406957	0.0914439	0.0869928
2_39998	1	10427002	0.0777935	0.0863965
2_29571	1	10438745	0.0305987	0.0276124
2_51189	1	10441887	0.0159176	0.0177721
2_53567	1	10445576	0.0187731	0.0186693
2_48841	1	10490956	0.0187731	0.0186693
2_53584	1	10505043	0.0187731	0.0186693
2_46454	1	10507024	0.118458	0.145811
2_44183	1	10533642	0.0187731	0.0186693
2_31154	1	10539475	0.0284128	0.0316907
2_44059	1	10568401	0.0187731	0.0186693
2_47582	1	10576165	0.0753153	0.0883163
2_47855	1	10579126	0.23116	0.18962
2_42939	1	10587797	0.0284128	0.0316907
2_30054	1	10591084	0.0340553	0.0337079
2_41036	1	10623314	0.123783	0.108157
2_46367	1	10630186	0.123783	0.108157
2_45293	1	10632464	0.0284128	0.0316907
2_38814	1	10635534	0.203451	0.186182
2_38813	1	10637896	0.0340553	0.0337079
2_38834	1	10666370	0.0187731	0.0186693
2_10692	1	10773528	0.0187731	0.0186693
2_28588	1	10774180	0.0284128	0.0316907
2_37939	1	10795047	0.0914439	0.0869928
2_42773	1	10797569	0.0159176	0.0177721
2_46117	1	10803800	0.476453	0.424313
2_39430	1	10814660	0.0159176	0.0177721
2_16393	1	10823647	0.0187731	0.0186693
2_16394	1	10824422	0.0284128	0.0316907
2_50676	1	10830679	0.0187731	0.0186693
2_07399	1	10842675	0.0284128	0.0316907
2_07398	1	10843198	0.028925	0.0276133
2_40907	1	10855215	0.252336	0.285241
2_42456	1	10875563	0.327105	0.35009
2_23374	1	10889013	0.0994584	0.098614
2_23375	1	10889870	0.0209081	0.0282631
2_44818	1	10946261	0.0371077	0.0410744
2_47337	1	10947530	0.0209081	0.0282631
2_19124	1	10957968	0.0994584	0.098614
2_19125	1	10958278	0.0209081	0.0282631
2_51355	1	10972428	0.538327	0.586076
2_25108	1	10986562	0.0171405	0.0200607
2_51977	1	10995961	0.641143	0.713484
2_52309	1	10998345	0.0980161	0.0724004
2_32823	1	11006581	0.0914439	0.0869928
2_28339	1	11011794	0.0914439	0.0869928
2_10013	1	11012672	0.0914439	0.0869928
2_10012	1	11013653	1.07916	1.18841
2_41644	1	11024022	0.0284128	0.0316907
2_05209	1	11038697	0.0159176	0.0177721
2_05208	1	11039697	0.0206942	0.0223993
2_47060	1	11098645	0.0284128	0.0316907
2_40025	1	11135100	0.0251373	0.0250981
2_52840	1	11167321	0.129224	0.117953
2_52698	1	11176591	0.0914439	0.0869928
2_43341	1	11183168	0.956906	1.03695
2_05660	1	11189938	0.0284128	0.0316907
2_05659	1	11191754	0.0284128	0.0316907
2_42446	1	11214057	0.0284128	0.0316907
2_03439	1	11228790	0.0340553	0.0337079
2_03438	1	11229705	0.103373	0.0764435
2_01466	1	11269826	0.0187731	0.0186693
2_01467	1	11270219	0.0187731	0.0186693
2_08502	1	11309984	0.0187731	0.0186693
2_08501	1	11310635	0.0187731	0.0186693
2_54471	1	11335818	0.04928	0.0474312
2_37777	1	11343102	0.0914439	0.0869928
2_24820	1	11346273	0.0996349	0.107399
2_43230	1	11360509	0.0284128	0.0316907
2_40552	1	11371710	0.239239	0.218111
2_28197	1	11378442	0.0159176	0.0177721
2_32807	1	11378640	0.0171405	0.0200607
2_09549	1	11379405	0.0665978	0.0631355
2_44856	1	11395297	0.0618258	0.0730763
2_53491	1	11398974	0.0585611	0.0633265
2_47516	1	11400725	0.0295524	0.0320704
2_09276	1	11434796	0.0222448	0.0245768
2_24471	1	11436174	0.0159176	0.0177721
2_43900	1	11481440	0.0206942	0.0223993
2_45865	1	11493588	0.0171405	0.0200607
2_48355	1	11512114	0.336961	0.383127
2_27101	1	11520764	0.0284128	0.0316907
2_50591	1	11523376	0.0206942	0.0223993
2_46048	1	11552570	0.0455047	0.0504115
2_39091	1	11592385	0.0235032	0.0224674
2_41075	1	11609628	0.0284128	0.0316907
2_55483	1	11615423	0.0171405	0.0200607
2_47545	1	11618601	0.050472	0.0621315
2_47292	1	11626864	0.0340553	0.0337079
2_48327	1	11644205	0.0537326	0.0655992
2_46263	1	11655599	0.0302663	0.03011
2_53163	1	11661036	0.0187731	0.0186693
2_54984	1	11693913	0.0340553	0.0337079
2_38797	1	11706102	0.10372	0.0883032
2_38798	1	11715953	0.0340553	0.0337079
2_17844	1	11721291	0.0340553	0.0337079
2_17843	1	11722279	0.0284128	0.0316907
2_54978	1	11731158	0.0340553	0.0337079
2_54300	1	11739630	0.0340553	0.0337079
2_45177	1	11745692	0.0404642	0.0512181
2_30714	1	11752743	0.0284128	0.0316907
2_48478	1	11772744	0.0417074	0.0526363
2_42192	1	11777906	0.0209081	0.0282631
2_39120	1	11797067	0.0284128	0.0316907
2_55180	1	11800364	0.0519712	0.0692147
2_26415	1	11925966	0.0340553	0.0337079
2_47155	1	11929540	0.0918006	0.0951027
2_54593	1	12032440	0.081553	0.103978
2_42018	1	12039424	0.052151	0.0495272
2_43074	1	12043779	0.0201108	0.0126561
2_38978	1	12064552	0.123622	0.15588
2_14268	1	12113399	0.105686	0.0980754
2_14267	1	12114140	0.105686	0.0980754
2_44817	1	12130373	0.234064	0.24189
2_45297	1	12147069	0.133184	0.139122
2_54573	1	12148535	0.160811	0.153639
2_43145	1	12154668	0.166464	0.161055
2_39666	1	12166976	0.222691	0.243528
2_02994	1	12202958	0.140712	0.131143
2_02995	1	12204623	0.233361	0.256507
2_40459	1	12217120	0.233361	0.256507
2_53043	1	12228956	0.233361	0.256507
2_17283	1	12244858	0.236484	0.259919
2_44920	1	12249451	0.233361	0.256507
2_44952	1	12253958	0.140712	0.131143
2_45605	1	12267641	0.140712	0.131143
2_47016	1	12280069	0.166464	0.161055
2_47400	1	12281229	0.166464	0.161055
2_48423	1	12283603	0.233361	0.256507
2_44378	1	12332009	0.233361	0.256507
2_17396	1	12338298	0.233361	0.256507
2_30471	1	12339519	0.233361	0.256507
2_43059	1	12386256	0.140712	0.131143
2_26424	1	12393354	0.140712	0.131143
2_23231	1	12397914	0.133184	0.139122
2_23232	1	12398370	0.140712	0.131143
2_40949	1	12404298	0.140712	0.131143
2_45001	1	12413320	0.233361	0.256507
2_14121	1	12445325	0.280014	0.317783
2_14120	1	12446034	0.117301	0.110059
2_43107	1	12449166	0.280014	0.317783
2_41701	1	12465212	0.117301	0.110059
2_32630	1	12475175	0.0297039	0.0263056
2_04855	1	12476356	0.280014	0.317783
2_32631	1	12477502	0.117301	0.110059
2_43454	1	12492482	0.117301	0.110059
2_38260	1	12497977	0.117301	0.110059
2_26901	1	12504872	0.117301	0.110059
2_33933	1	12505454	0.143335	0.153251
2_40380	1	12511505	0.117301	0.110059
2_49662	1	12551862	0.322431	0.354183
2_17558	1	12556340	0.322431	0.354183
2_17557	1	12557191	0.322431	0.354183
2_38957	1	12574139	0.322431	0.354183
2_41168	1	12575730	0.147826	0.136822
2_43469	1	12587822	0.322431	0.354183
2_51595	1	12598915	0.176308	0.180194
2_26089	1	12611316	0.176308	0.180194
2_26088	1	12611720	0.176308	0.180194
2_09598	1	12617991	0.322431	0.354183
2_44454	1	12627237	0.147826	0.136822
2_09597	1	12627974	0.0914439	0.0869928
2_53263	1	12639167	0.176308	0.180194
2_52871	1	12647884	0.0183998	0.0156541
2_49626	1	12659995	0.217903	0.231168
2_55332	1	12662068	0.322431	0.354183
2_52539	1	12663261	0.322431	0.354183
2_24016	1	12666932	0.176308	0.180194
2_31943	1	12667631	0.322431	0.354183
2_04160	1	12679087	0.456771	0.453727
2_47092	1	12720315	0.200863	0.17613
2_46027	1	12733786	0.0331288	0.0418931
2_49634	1	12745195	0.311877	0.332928
2_21288	1	12772429	0.288976	0.319372
2_23449	1	12778934	0.288976	0.319372
2_38769	1	12857259	0.0914439	0.0869928
2_02759	1	12886611	0.0914439	0.0869928
2_00170	1	12901001	0.0914439	0.0869928
2_24511	1	12902854	0.0914439	0.0869928
2_39919	1	12924901	0.234648	0.237062
2_44242	1	12942967	0.125257	0.135154
2_46699	1	12945246	0.0914439	0.0869928
2_46137	1	12958435	0.146291	0.139427
2_27024	1	12972095	0.234648	0.237062
2_29819	1	13020367	0.0914439	0.0869928
2_14672	1	13020873	0.173676	0.172511
2_50761	1	13023437	0.0115022	0.01106
2_54229	1	13026281	0.0661989	0.0597799
2_44096	1	13057619	0.251578	0.255134
2_55052	1	13061850	0.251578	0.255134
2_46920	1	13068266	0.285597	0.29167
2_40528	1	13137985	0.286819	0.292459
2_45708	1	13144449	0.0914439	0.0869928
2_41935	1	13155280	0.286819	0.292459
2_47137	1	13167560	0.0920958	0.0864701
2_44501	1	13172912	0.286819	0.292459
2_48500	1	13195168	0.286819	0.292459
2_40148	1	13250668	0.286819	0.292459
2_44241	1	13270120	0.13096	0.131669
2_39925	1	13284778	0.286819	0.292459
2_29987	1	13340704	0.286819	0.292459
2_44271	1	13378454	0.0106263	0.00936709
2_43430	1	13402121	0.145583	0.146923
2_45802	1	13418601	0.286819	0.292459
2_32932	1	13447375	0.0914439	0.0869928
2_12205	1	13447901	0.0951104	0.0944405
2_41679	1	13505065	0.0914439	0.0869928
2_40108	1	13512140	0.0914439	0.0869928
2_00830	1	13516834	0.0914439	0.0869928
2_00829	1	13518660	0.0951104	0.0944405
2_43045	1	13522563	0.286351	0.294617
2_39864	1	13543548	0.286819	0.292459
2_53190	1	13572470	0.0951104	0.0944405
2_39201	1	13605373	0.0702393	0.0783226
2_34709	1	13656415	0.286819	0.292459
2_31787	1	13656606	0.0914439	0.0869928
2_43576	1	13664536	0.286819	0.292459
2_40500	1	13688478	0.252313	0.255495
2_42993	1	13690484	0.0193485	0.0230547
2_51300	1	13716599	0.0980261	0.089039
2_40046	1	13718313	0.0951104	0.0944405
2_40895	1	13729784	0.286819	0.292459
2_43482	1	13732582	0.286819	0.292459
2_39314	1	13741158	0.0951104	0.0944405
2_39177	1	13759239	0.286819	0.292459
2_55287	1	13775666	0.10024	0.0889685
2_52736	1	13785378	0.286819	0.292459
2_31574	1	13807473	0.286819	0.292459
2_25265	1	13810315	0.286819	0.292459
2_33737	1	13810839	0.0914439	0.0869928
2_25266	1	13811108	0.0914439	0.0869928
2_33465	1	13812864	0.0951104	0.0944405
2_01856	1	13814393	0.0980261	0.089039
2_49416	1	13830782	0.129249	0.138585
2_46109	1	14177760	0.145227	0.146425
2_41719	1	14570848	0.176424	0.181808
2_46660	1	14594544	0.145227	0.146425
2_41729	1	14619649	0.10024	0.0889685
2_49118	1	14628548	0.145227	0.146425
2_43013	1	14656728	0.121121	0.112137
2_48693	1	16127141	0.145227	0.146425
2_38383	1	16609836	0.286819	0.292459
2_38384	1	16613696	0.0914439	0.0869928
2_00597	1	16621701	0.0914439	0.0869928
2_39710	1	16727073	0.286819	0.292459
2_54937	1	16740101	0.286819	0.292459
2_43370	1	16746481	0.286819	0.292459
2_24055	1	16751508	0.286819	0.292459
2_31951	1	16752629	0.286819	0.292459
2_53766	1	16760804	0.192863	0.199748
2_39588	1	16762426	0.191	0.196473
2_52231	1	16765742	0.191	0.196473
2_29818	1	16807853	0.0661989	0.0597799
2_34353	1	16811182	0.0661989	0.0597799
2_49092	1	16830430	0.0980261	0.089039
2_52112	1	16865137	0.0980261	0.089039
2_44197	1	16868534	0.191	0.196473
2_50138	1	16937148	0.191	0.196473
2_51263	1	16942232	0.279812	0.285309
2_28607	1	16953905	0.0115022	0.01106
2_40866	1	16960383	0.286819	0.292459
2_42943	1	16992649	0.0661989	0.0597799
2_51271	1	17000668	0.286819	0.292459
2_39225	1	17009708	0.0661989	0.0597799
2_28050	1	17021265	0.0914439	0.0869928
2_28051	1	17023712	0.104196	0.0996698
2_41542	1	17040166	0.264531	0.269445
2_53005	1	17057696	0.10024	0.0889685
2_38561	1	17063683	0.0951104	0.0944405
2_38560	1	17068485	0.0914439	0.0869928
2_26633	1	17071904	0.286819	0.292459
2_05079	1	17073658	0.145227	0.146425
2_42870	1	17091266	0.228588	0.257984
2_25934	1	17099254	0.228588	0.257984
2_38320	1	17101024	0.0618866	0.0743282
2_19000	1	17146405	0.256856	0.2867
2_04218	1	17161380	0.256856	0.2867
2_06328	1	17169238	0.0640219	0.0822981
2_06329	1	17169651	0.256856	0.2867
2_43641	1	17215380	0.810885	0.717507
2_42729	1	17291434	0.256856	0.2867
2_42289	1	17303142	0.214474	0.243558
2_54876	1	17307701	0.0172453	0.019414
2_14972	1	17322129	0.256856	0.2867
2_29910	1	17324767	0.256856	0.2867
2_48198	1	17329086	0.0115022	0.01106
2_15113	1	17342087	0.0640219	0.0822981
2_15567	1	17352489	0.199787	0.225125
2_46536	1	17356219	0.0663557	0.0792344
2_30272	1	17361831	0.07279	0.0677826
2_51031	1	17363300	0.0338011	0.0408969
2_53373	1	17392636	0.00302037	0.0036769
2_39781	1	17443160	0.0372411	0.0357976
2_50774	1	17480564	0.0559889	0.0527223
2_47366	1	17491756	0.0372411	0.0357976
2_45356	1	17527413	0.0110453	0.0109233
2_43734	1	17556343	0.0112051	0.011079
2_50762	1	17588521	0.0110453	0.0109233
2_43752	1	17638242	0.0111216	0.0149509
2_39461	1	17672708	0.0372411	0.0357976
2_42923	1	17716361	0.0372411	0.0357976
2_38005	1	17761826	0.0372411	0.0357976
2_38006	1	17764162	0.0372411	0.0357976
2_46243	1	17800628	0.0372411	0.0357976
2_53047	1	17801882	0.0372411	0.0357976
2_44362	1	17822713	0.0372411	0.0357976
2_40141	1	17857996	0.0380379	0.0373042
2_34408	1	17860976	1.3988	1.32155
2_50755	1	17866520	0.103593	0.122942
2_28591	1	17874612	0.0372411	0.0357976
2_05601	1	17921066	1.3988	1.32155
2_05602	1	17921940	0.0372411	0.0357976
2_43119	1	17960205	0.0372411	0.0357976
2_39329	1	18000336	0.0372411	0.0357976
2_23306	1	18020224	0.0372411	0.0357976
2_38042	1	18091743	0.0161055	0.0189268
2_49792	1	18096233	0.00527987	0.00486795
2_28622	1	18104659	0.00550672	0.00454372
2_28621	1	18106894	0.00550672	0.00454372
2_42963	1	18109831	0.00550672	0.00454372
2_52695	1	18115594	0.00938919	0.00951168
2_45351	1	18147503	0.0129034	0.014183
2_28322	1	18166664	0.00584684	0.00585967
2_36838	1	18171305	0.0700899	0.0746735
2_54784	1	18182592	0.327515	0.378831
2_02470	1	18186788	0.562872	0.596696
2_46503	1	18205114	0.290218	0.331606
2_42208	1	18209221	0.210124	0.219831
2_42598	1	18244262	0.210124	0.219831
2_32997	1	18248441	0.210124	0.219831
2_53754	1	18266527	0.31552	0.375472
2_49446	1	18294343	0.279203	0.329536
2_41287	1	18333209	0.233113	0.276113
2_50544	1	18347743	0.467926	0.499715
2_51456	1	18359634	0.264419	0.314681
2_40903	1	18365112	0.155113	0.170465
2_43823	1	18366480	0.335126	0.398162
2_53675	1	18395858	0.684976	0.652036
2_47552	1	18429129	0.381457	0.449387
2_39166	1	18434220	0.58433	0.549402
2_47635	1	18451303	0.0193332	0.018177
2_18543	1	18489546	0.0244023	0.0323113
2_49613	1	18501178	0.069288	0.0865257
2_43663	1	18518639	0.069288	0.0865257
2_45163	1	18538618	0.216205	0.180489
2_40464	1	18547847	0.218573	0.182411
2_36287	1	18593289	0.155113	0.170465
2_49506	1	18597350	0.0489253	0.061254
2_35771	1	18602091	0.181941	0.208766
2_27175	1	18605145	0.0489253	0.061254
2_27173	1	18610264	0.0489253	0.061254
2_27174	1	18610675	0.00524318	0.00543929
2_36148	1	18628896	0.155113	0.170465
2_36147	1	18629635	0.155113	0.170465
2_39338	1	18647649	0.151701	0.1547
2_25617	1	18653519	0.238734	0.202714
2_01095	1	18672125	0.0489253	0.061254
2_24902	1	18672847	0.0489253	0.061254
2_40588	1	18694500	0.0489253	0.061254
2_53079	1	18697134	0.0489253	0.061254
2_26137	1	18722712	0.228027	0.259186
2_03947	1	18724537	0.0347853	0.03849
2_16329	1	18731626	0.0374898	0.035314
2_16328	1	18733046	0.0374898	0.035314
2_52553	1	18734686	0.0368084	0.0383883
2_50949	1	18747902	0.0374898	0.035314
2_41790	1	18756305	0.0368084	0.0383883
2_34893	1	18769396	0.326622	0.317622
2_33766	1	18769608	0.0368084	0.0383883
2_53166	1	18785865	0.0374898	0.035314
2_51507	1	18790962	0.0368084	0.0383883
2_42403	1	18839884	0.0785829	0.0735868
2_47064	1	18940894	0.665043	0.671773
2_51753	1	18956346	0.0116139	0.00882769
2_37941	1	18982477	0.083138	0.0845888
2_45430	1	19036883	0.315877	0.368289
2_45058	1	19061210	0.0619235	0.0583226
2_55482	1	19150300	0.0926307	0.11274
2_36363	1	19198343	0.0139754	0.00746596
2_36478	1	19270289	0.413809	0.355466
2_47294	1	19291693	0.60898	0.59638
2_40800	1	19326535	0.0195429	0.0108877
2_49794	1	19333316	0.148762	0.167957
2_45461	1	19417671	0.149909	0.169178
2_43790	1	19444480	0.146211	0.13155
2_42919	1	19463073	0.0268235	0.0169762
2_43251	1	19491972	0.0281443	0.0313101
2_30182	1	19520391	0.0703115	0.0836916
2_30181	1	19522921	0.0703115	0.0836916
2_44886	1	19531326	0.0703115	0.0836916
2_55290	1	19549244	0.00556045	0.00792721
2_49906	1	19560491	0.527994	0.47893
2_30323	1	19563331	0.00556045	0.00792721
2_16628	1	19563682	0.00556045	0.00792721
2_44493	1	19569824	0.126786	0.141519
2_42717	1	19585861	0.00556045	0.00792721
2_39628	1	19621273	0.64598	0.649518
2_42308	1	19634263	0.00556045	0.00792721
2_37674	1	19635160	0.00556045	0.00792721
2_38113	1	19669828	0.00556045	0.00792721
2_38114	1	19678605	0.126786	0.141519
2_40632	1	19685373	0.0471934	0.0585911
2_31079	1	19723601	0.0459547	0.0445534
2_47184	1	19727464	0.0361128	0.0228161
2_42526	1	19731392	0.0361128	0.0228161
2_48376	1	19741354	0.0361128	0.0228161
2_38004	1	19754404	0.0575962	0.0667512
2_46580	1	19774462	0.042717	0.038651
2_45982	1	19778248	0.0575962	0.0667512
2_54230	1	19789879	0.0459547	0.0445534
2_44167	1	19814892	0.0575962	0.0667512
2_51955	1	19834565	0.11816	0.119386
2_45392	1	19841077	0.0610826	0.0722189
2_01607	1	19865351	0.0459547	0.0445534
2_01606	1	19866164	0.0459547	0.0445534
2_41699	1	19903433	0.029352	0.0166894
2_53177	1	19909854	0.0403902	0.0325277
2_02049	1	19928548	0.0459547	0.0445534
2_25359	1	19928859	0.0575962	0.0667512
2_25358	1	19929435	0.0575962	0.0667512
2_43670	1	19934847	0.035364	0.0191286
2_52672	1	19941672	0.0459547	0.0445534
2_54492	1	19943207	0.035364	0.0191286
2_28069	1	19949254	0.0459547	0.0445534
2_46760	1	19981105	0.0575962	0.0667512
2_33395	1	19988012	0.0459547	0.0445534
2_38609	1	19994909	0.665043	0.671773
2_38610	1	19998608	0.0420897	0.0385836
2_53075	1	20010779	0.0457258	0.0492043
2_47537	1	20022397	0.0459547	0.0445534
2_46033	1	20060064	0.0965645	0.0920288
2_51979	1	20065843	0.057556	0.049991
2_51662	1	20068331	0.0199232	0.0247766
2_42924	1	20081749	0.0642446	0.079629
2_19054	1	20085917	0.0965645	0.0920288
2_32219	1	20086155	0.0965645	0.0920288
2_47682	1	20147809	0.0510773	0.0643245
2_48742	1	20149917	0.0965645	0.0920288
2_44905	1	20156382	0.0510773	0.0643245
2_43622	1	20165708	0.0332676	0.0371059
2_21628	1	20192375	0.0538111	0.0676905
2_21629	1	20193133	0.0696482	0.0738721
2_18410	1	20221801	0.0241595	0.0317483
2_29426	1	20238122	0.055028	0.0427581
2_13444	1	20239971	0.055028	0.0427581
2_42663	1	20264998	0.00592412	0.00792282
2_06229	1	20266621	0.00592412	0.00792282
2_06228	1	20267339	0.00871095	0.0122187
2_44070	1	20297605	0.00553165	0.00726735
2_31036	1	20312396	0.00871095	0.0122187
2_13928	1	20318182	0.00871095	0.0122187
2_29578	1	20319510	0.0060935	0.00810387
2_29579	1	20320596	0.0156197	0.0218283
2_29580	1	20321333	0.0156197	0.0218283
2_29581	1	20321948	0.00871095	0.0122187
2_46323	1	20340114	0.00871095	0.0122187
2_23986	1	20349316	0.00871095	0.0122187
2_23418	1	20363093	0.00871095	0.0122187
2_47518	1	20368599	0.100405	0.110785
2_24523	1	20386795	0.00290325	0.0016029
1_1148	1	20403978	0.0156197	0.0218283
2_13651	1	20403978	0.0156197	0.0218283
2_41305	1	20407164	0.00871095	0.0122187
2_01912	1	20441267	0.0156197	0.0218283
2_46665	1	20442690	0.00871095	0.0122187
2_52390	1	20456830	0.123939	0.129908
2_55014	1	20485479	0.0293662	0.0314783
2_49673	1	20486615	0.123939	0.129908
2_23964	1	20497883	0.0867599	0.0854566
2_23965	1	20498579	0.0293662	0.0314783
2_41448	1	20504663	0.0867599	0.0854566
2_30776	1	20513662	0.123939	0.129908
2_33046	1	20519072	0.0382931	0.0334046
2_14752	1	20519793	0.0293662	0.0314783
2_26987	1	20565472	0.0331271	0.03316
2_26986	1	20570224	0.0331271	0.03316
2_01572	1	20582954	0.0352563	0.0265064
2_01571	1	20587374	0.118755	0.0976736
2_28449	1	20616679	0.0839922	0.0581594
2_48269	1	20638187	0.00541539	0.00347238
2_52065	1	20673263	0.00337216	0.00248224
2_20870	1	20674800	0.0238267	0.0150386
2_53225	1	20679268	0.0179795	0.0104025
2_46882	1	20679650	0.0179795	0.0104025
2_43725	1	20691460	0.0468728	0.0319302
2_50212	1	20695931	0.0179795	0.0104025
2_38598	1	20712434	0.0179795	0.0104025
2_47487	1	20728094	0.028877	0.0256913
2_40088	1	20751154	0.0179795	0.0104025
2_41965	1	20760566	0.0179795	0.0104025
2_42576	1	20810960	0.0179795	0.0104025
2_46993	1	20813255	0.0179795	0.0104025
2_43559	1	20817635	0.0468728	0.0319302
2_54020	1	20818866	0.0179795	0.0104025
2_23137	1	20856734	5.37986e-05	5.16657e-05
2_31815	1	20857117	0.000618329	0.000628775
2_46725	1	20868340	0.0652054	0.0624433
2_31609	1	20874434	0.00267037	0.00255589
2_31608	1	20875113	0.145512	0.177713
2_55333	1	20876395	0.145512	0.177713
2_53036	1	20889089	0.745567	0.803814
2_53764	1	20899580	1.65356	1.76404
2_37496	1	20902683	0.0268843	0.0277898
2_39586	1	20909488	0.0165053	0.0158296
2_55074	1	20930238	0.0165053	0.0158296
2_52342	1	20952918	0.0165053	0.0158296
2_38135	1	20967893	0.0341422	0.03702
2_06419	1	20976108	0.0822919	0.101692
2_06418	1	20976950	0.138277	0.16058
2_43272	1	20990389	0.129667	0.152147
2_16820	1	21001284	0.0822919	0.101692
2_16821	1	21002699	0.0420897	0.0385836
2_55051	1	21013566	0.0822919	0.101692
2_53444	1	21022866	0.138277	0.16058
2_02492	1	21036602	0.0030996	0.00436436
2_02491	1	21037310	0.0030996	0.00436436
2_49655	1	21050094	0.0030996	0.00436436
2_43156	1	21055247	0.00342114	0.00479604
2_50512	1	21095590	0.353874	0.36935
2_01192	1	21106993	0.0030996	0.00436436
2_32487	1	21107233	0.0822919	0.101692
2_40466	1	21125900	0.14051	0.160153
2_43203	1	21128361	0.0154404	0.0166009
2_46924	1	21138453	0.14051	0.160153
2_38992	1	21144152	0.0030996	0.00436436
2_46591	1	21170179	0.0030996	0.00436436
2_51527	1	21198320	0.0647084	0.0629791
2_43422	1	21204425	0.0514862	0.036439
2_43506	1	21216545	0.323895	0.368491
2_39316	1	21251175	0.358234	0.383155
2_22098	1	21272040	0.358234	0.383155
2_22097	1	21273226	0.358234	0.383155
2_33690	1	21287665	0.421415	0.470068
2_55516	1	21297468	0.389046	0.426492
2_38056	1	21303871	0.421415	0.470068
2_38057	1	21312953	0.358234	0.383155
2_04564	1	21328283	0.421415	0.470068
2_26417	1	21334545	0.238044	0.248469
2_30628	1	21356010	0.358234	0.383155
2_30627	1	21356998	0.358234	0.383155
2_02517	1	21383206	0.408522	0.470899
2_02518	1	21383706	0.0580568	0.0513151
2_50575	1	21387666	0.0597222	0.0473727
2_44010	1	21406197	0.0597222	0.0473727
2_54666	1	21418759	0.0597222	0.0473727
2_51284	1	21420940	0.0597222	0.0473727
2_51691	1	21439697	0.0597222	0.0473727
2_12434	1	21445164	0.0580568	0.0513151
2_33952	1	21463287	0.330238	0.370687
2_27037	1	21463396	0.330238	0.370687
2_30524	1	21487516	0.330238	0.370687
2_30525	1	21489181	0.274957	0.296217
2_40331	1	21494951	0.330238	0.370687
2_45053	1	21514123	0.0415099	0.0439914
2_43329	1	21580326	0.362953	0.417992
2_43659	1	21642254	0.295207	0.33419
2_43994	1	21718880	0.330238	0.370687
2_49850	1	21719429	0.330238	0.370687
2_32965	1	21726717	0.330238	0.370687
2_55362	1	21733799	0.330238	0.370687
2_54487	1	21736355	0.274957	0.296217
2_44967	1	21741054	0.330238	0.370687
2_46599	1	21762249	0.330238	0.370687
2_17099	1	21776931	0.330238	0.370687
2_17100	1	21779106	0.330238	0.370687
2_38573	1	21786274	0.330238	0.370687
2_45354	1	21794182	0.330238	0.370687
2_30916	1	21825690	0.330238	0.370687
2_39344	1	21826898	0.330238	0.370687
1_0382	1	21828568	0.330238	0.370687
2_46535	1	21835171	0.330238	0.370687
2_22338	1	21850188	0.330238	0.370687
2_20208	1	21854215	0.330238	0.370687
2_44465	1	21864465	0.330238	0.370687
2_44641	1	21870192	0.330238	0.370687
2_45774	1	21878608	0.327229	0.3672
2_25106	1	21895605	0.395291	0.450787
2_25105	1	21896900	0.330238	0.370687
2_54284	1	21923290	0.274957	0.296217
2_53350	1	21925733	0.325945	0.367734
2_25989	1	21931873	0.330238	0.370687
2_38899	1	21951644	0.163204	0.184059
2_38898	1	21955368	0.163204	0.184059
2_51046	1	21961284	0.163204	0.184059
2_06194	1	21963108	0.771333	0.8051
2_06195	1	21963366	0.163204	0.184059
2_34338	1	21982604	0.163204	0.184059
2_22180	1	22022824	0.0965947	0.0807649
2_22179	1	22023121	0.0965947	0.0807649
2_39150	1	22049221	0.0965947	0.0807649
2_07207	1	22071720	0.172822	0.200913
2_27379	1	22072011	0.172822	0.200913
2_52484	1	22078974	0.0347084	0.0335167
2_46525	1	22082381	0.0604669	0.0649956
2_54258	1	22092577	0.0965947	0.0807649
2_23010	1	22098459	0.249826	0.300912
2_52624	1	22100261	0.128538	0.153818
2_49534	1	22101950	0.0764445	0.0770264
2_50678	1	22108205	0.0384642	0.0275969
2_46148	1	22124895	0.154174	0.191778
2_15808	1	22132165	0.0379846	0.0235071
2_15809	1	22132794	0.122025	0.0844405
2_15810	1	22133653	0.078177	0.0735687
2_33087	1	22134217	0.131088	0.0979273
2_53486	1	22138818	0.0384642	0.0275969
2_43888	1	22140438	0.078177	0.0735687
2_43231	1	22148131	0.131088	0.0979273
2_02603	1	22158908	0.112863	0.117015
2_11497	1	22172885	0.1058	0.101619
2_11496	1	22173920	0.0407663	0.0332197
2_44681	1	22216710	0.0407663	0.0332197
2_42303	1	22240480	0.1058	0.101619
2_52953	1	22243032	0.1058	0.101619
2_54338	1	22269215	0.106467	0.100339
2_52398	1	22293549	0.1058	0.101619
2_40448	1	22296574	0.0407663	0.0332197
2_41311	1	22310593	0.0369417	0.021411
2_49496	1	22314062	0.131088	0.0979273
2_08622	1	22318020	0.0407663	0.0332197
2_08621	1	22318506	0.0369417	0.021411
2_51025	1	22324939	0.104507	0.100487
2_11076	1	22330770	0.1058	0.101619
2_18321	1	22333121	0.0407663	0.0332197
2_40175	1	22344755	0.0369417	0.021411
2_39779	1	22359045	0.0419646	0.0342618
2_31464	1	22381318	0.132216	0.151612
2_34654	1	22381371	0.1058	0.101619
2_50400	1	22382996	0.0407663	0.0332197
2_31751	1	22390498	0.0407663	0.0332197
2_42455	1	22412159	0.131088	0.0979273
2_54283	1	22427067	0.0361975	0.0419664
2_40142	1	22434406	0.0361975	0.0419664
2_39920	1	22444235	0.0361975	0.0419664
2_49075	1	22468985	0.131088	0.0979273
2_48679	1	22479039	0.131088	0.0979273
2_32042	1	22503819	0.0361975	0.0419664
2_44354	1	22532357	0.131088	0.0979273
2_53391	1	22534576	0.0361975	0.0419664
2_24886	1	22560884	0.0519367	0.056939
2_24885	1	22561308	0.00337895	0.0041412
2_01062	1	22562349	0.0519367	0.056939
2_24884	1	22562658	0.0519367	0.056939
2_21453	1	22564271	0.0519367	0.056939
2_21452	1	22564799	0.0519367	0.056939
2_42557	1	22576445	0.0577874	0.0367852
2_49393	1	22586515	0.164285	0.174451
2_29404	1	22602097	0.0327451	0.0436827
2_13374	1	22602697	0.0725525	0.0718064
2_54754	1	22623331	1.25001	1.35108
2_37514	1	22625683	0.0794081	0.0985878
2_43857	1	22637786	1.11135	1.21141
2_15510	1	22644029	1.11135	1.21141
2_15511	1	22645706	0.78554	0.866198
2_43347	1	22656863	1.11135	1.21141
2_41323	1	22679627	0.112003	0.126676
2_07065	1	22681218	0.0337344	0.0263937
2_07064	1	22681711	0.0337344	0.0263937
2_17043	1	22690040	0.00978979	0.0121487
2_50176	1	22732627	0.00978979	0.0121487
2_46498	1	22734450	0.0296378	0.0273079
2_54519	1	22756776	0.0350282	0.0366406
2_01449	1	22775315	0.00902377	0.0114053
2_01450	1	22775753	0.00978979	0.0121487
2_53178	1	22777097	0.00978979	0.0121487
2_45451	1	22784347	0.0350282	0.0366406
2_49254	1	22786953	0.0484729	0.0536123
2_53914	1	22790904	0.0484729	0.0536123
2_23493	1	22799590	0.00978979	0.0121487
2_23492	1	22799921	0.00978979	0.0121487
2_23491	1	22801266	0.00978979	0.0121487
2_23490	1	22802082	0.0202997	0.0232548
2_44583	1	22820274	0.0687564	0.0821914
2_54036	1	22821187	0.0019657	0.0026132
2_46683	1	22828413	0.0484729	0.0536123
2_01659	1	22832250	0.00978979	0.0121487
2_01660	1	22832716	0.0350282	0.0366406
2_39869	1	22857491	0.00978979	0.0121487
2_14749	1	22868897	0.262546	0.281827
2_14748	1	22869406	0.38767	0.438045
2_54840	1	22874299	0.262546	0.281827
2_10679	1	22878970	0.00514537	0.00734667
2_48975	1	22906829	0.00514537	0.00734667
2_38567	1	22919646	0.0153543	0.0129031
2_38566	1	22922169	0.00373006	0.00494896
2_49295	1	22927641	0.00280892	0.00271788
2_45787	1	22943894	0.00280892	0.00271788
2_49432	1	22946513	0.00280892	0.00271788
2_43701	1	22975985	0.00514537	0.00734667
2_44988	1	23001015	0.00533595	0.00460056
2_43260	1	23018217	0.00857882	0.00918695
2_07049	1	23028168	0.00336644	0.00484504
2_07050	1	23028728	0.0338884	0.0331456
2_25419	1	23048187	0.0336602	0.0334912
2_38399	1	23087253	0.00191656	0.00150712
2_40195	1	23097631	0.0527292	0.0679694
2_41877	1	23123410	0.013727	0.0168115
2_53406	1	23124904	0.013727	0.0168115
2_38758	1	23127830	0.013727	0.0168115
2_51172	1	23139075	0.0527292	0.0679694
2_51577	1	23144929	0.013727	0.0168115
2_55046	1	23148443	0.013727	0.0168115
2_10413	1	23157868	0.0292244	0.0353433
2_46097	1	23181198	0.0669377	0.074618
2_22812	1	23183842	0.013727	0.0168115
2_22813	1	23184303	0.013727	0.0168115
2_24014	1	23192092	0.013727	0.0168115
2_24015	1	23194800	0.013727	0.0168115
2_02751	1	23210079	0.0527292	0.0679694
2_02752	1	23210428	0.013727	0.0168115
2_04238	1	23243592	0.0387388	0.0484856
2_26262	1	23244115	0.0387388	0.0484856
2_15299	1	23254991	0.0527292	0.0679694
2_15300	1	23255585	0.013727	0.0168115
2_15301	1	23256194	0.0527292	0.0679694
2_15302	1	23257508	0.013727	0.0168115
2_45630	1	23271439	0.0387388	0.0484856
2_40146	1	23306421	0.0527292	0.0679694
2_31072	1	23311981	0.013727	0.0168115
2_19924	1	23312672	0.013727	0.0168115
2_21158	1	23317697	0.0450918	0.0576928
2_21157	1	23317994	0.136752	0.0952182
2_43788	1	23342645	0.10525	0.0846689
2_27296	1	23353752	0.105656	0.0642831
2_45418	1	23356108	0.147615	0.144659
2_39725	1	23359005	0.0416163	0.0537221
2_46461	1	23364721	0.0950252	0.0557254
2_05478	1	23389653	0.0454344	0.0245893
2_05477	1	23389801	0.0454344	0.0245893
2_05479	1	23390628	0.0446029	0.0233651
2_40177	1	23407878	0.0384066	0.0495114
2_53762	1	23415581	0.121499	0.102863
2_30750	1	23445431	1.58955	1.62994
2_42595	1	23467347	0.0707765	0.0749004
2_47817	1	23532530	0.0193669	0.0187074
2_18418	1	23539230	0.0219948	0.0198161
2_04243	1	23580739	0.209683	0.212074
2_04244	1	23581773	0.0494071	0.0498981
2_46693	1	23586496	0.0494071	0.0498981
2_46011	1	23589820	0.0494071	0.0498981
2_40210	1	23606947	0.0741169	0.0795184
2_46491	1	23611378	0.0861436	0.0975278
2_06781	1	23624526	0.0861436	0.0975278
2_06780	1	23626175	0.105315	0.131084
2_26975	1	23643216	0.0861436	0.0975278
2_26976	1	23643567	0.0861436	0.0975278
2_17665	1	23669254	0.0861436	0.0975278
2_17666	1	23669509	0.0861436	0.0975278
2_38933	1	23679085	0.195393	0.211404
2_49579	1	23697054	0.172041	0.177618
2_44608	1	23703977	0.081828	0.099857
2_30485	1	23718464	0.302655	0.316663
2_30484	1	23719480	0.302655	0.316663
2_46328	1	23758761	0.16042	0.169947
2_45890	1	23774441	0.16042	0.169947
2_43327	1	23785003	0.162146	0.171913
2_41868	1	23810256	0.158991	0.181864
2_53890	1	23823532	0.16042	0.169947
2_51986	1	23827592	0.16042	0.169947
2_48354	1	23829517	0.16042	0.169947
2_37680	1	23838305	0.16042	0.169947
2_37681	1	23840757	0.16042	0.169947
2_13395	1	23843042	0.16042	0.169947
2_13396	1	23843783	0.160635	0.166977
2_39937	1	23858641	0.160635	0.166977
2_21632	1	23860755	0.157219	0.164772
2_21633	1	23861411	0.160635	0.166977
2_43640	1	23871927	0.290281	0.327057
2_14628	1	23880649	0.160635	0.166977
1_1360	1	23880947	0.298164	0.330853
2_14629	1	23881424	0.305553	0.341514
2_50246	1	23885213	0.189817	0.203049
2_47388	1	23894809	0.0389263	0.045931
2_20336	1	23896766	0.0389263	0.045931
2_31190	1	23897416	0.426835	0.44778
2_25744	1	23900715	1.37717	1.19982
2_25743	1	23901179	0.0389263	0.045931
2_50630	1	23912300	0.0389263	0.045931
2_31220	1	23914035	0.0389263	0.045931
2_20479	1	23914545	0.0389263	0.045931
2_23564	1	23916858	0.0280274	0.0334555
2_31876	1	23918318	0.0389263	0.045931
2_52384	1	23922802	0.0389263	0.045931
2_39167	1	23923627	0.0370834	0.0404564
2_44394	1	23941679	0.0389263	0.045931
2_19264	1	23945754	0.240789	0.251366
2_19263	1	23946053	0.0389263	0.045931
2_27631	1	23948423	0.0389263	0.045931
2_07805	1	23948934	0.0389263	0.045931
2_47763	1	23950997	0.0389263	0.045931
2_40157	1	23956961	0.0389263	0.045931
2_39202	1	23969805	0.0389263	0.045931
2_52255	1	23972179	0.011963	0.0164808
2_54942	1	23977514	0.208132	0.237827
2_53564	1	23981722	0.152309	0.12914
2_47161	1	23992974	0.375012	0.434118
2_54398	1	24021527	0.0783268	0.0778459
2_26513	1	24040783	0.224192	0.165673
2_46320	1	24045727	0.241187	0.189365
2_52776	1	24064301	0.241187	0.189365
1_0504	1	24069433	0.251368	0.232051
2_00019	1	24069433	0.251368	0.232051
2_00018	1	24069911	0.332111	0.280505
2_55166	1	24074254	0.843794	0.907161
2_42488	1	24084473	0.161886	0.170652
2_52203	1	24087687	0.461627	0.438435
2_03996	1	24104087	0.0602394	0.0584994
2_39407	1	24117872	0.0599634	0.0609783
2_17889	1	24129094	0.210761	0.16584
2_17888	1	24129421	0.0963843	0.0951158
2_07650	1	24132311	0.231765	0.16545
2_27562	1	24132753	0.231765	0.16545
2_45284	1	24137209	0.0963843	0.0951158
2_52916	1	24151858	0.098059	0.0877208
2_48574	1	24153108	0.210761	0.16584
2_28968	1	24157413	0.332325	0.254848
2_11857	1	24158166	0.184782	0.165886
2_47436	1	24173801	0.210761	0.16584
2_41167	1	24175261	0.204416	0.160366
2_45536	1	24185145	0.17875	0.121542
2_00449	1	24204017	0.17875	0.121542
2_00450	1	24205161	0.17875	0.121542
2_53507	1	24217322	0.17875	0.121542
2_09926	1	24236268	0.0556646	0.0459731
2_09925	1	24236578	0.0556646	0.0459731
2_23524	1	24256094	0.0701886	0.0660644
2_23525	1	24257350	0.00184672	0.00247802
2_47842	1	24262433	0.0701886	0.0660644
2_19576	1	24281818	0.0701886	0.0660644
2_01239	1	24329319	0.84191	0.831602
2_06677	1	24348631	0.0769744	0.0790911
2_46847	1	24367885	0.0739462	0.0743672
2_13433	1	24372459	0.923713	0.952545
2_13432	1	24372756	0.206304	0.235084
2_13431	1	24375687	1.101	1.1324
2_13430	1	24376174	1.101	1.1324
2_04024	1	24410052	0.923713	0.952545
2_04023	1	24410964	0.923713	0.952545
2_26156	1	24417906	1.101	1.1324
2_26155	1	24422937	1.101	1.1324
2_13057	1	24436097	0.923713	0.952545
2_44220	1	24451621	0.923713	0.952545
2_15966	1	24459346	0.293306	0.315929
2_15965	1	24460990	0.0903516	0.106181
2_49665	1	24461917	0.0903516	0.106181
2_51629	1	24469595	0.234168	0.220719
2_01901	1	24495571	0.810212	0.828758
2_01900	1	24496688	0.826731	0.838981
2_49338	1	24512353	0.826731	0.838981
2_14907	1	24519731	0.826731	0.838981
2_14906	1	24520274	0.826731	0.838981
2_48621	1	24521677	0.826731	0.838981
2_14909	1	24524807	0.826731	0.838981
2_14908	1	24526390	0.826731	0.838981
2_52898	1	24532894	0.826731	0.838981
2_12428	1	24545880	0.826731	0.838981
2_12429	1	24547274	0.826731	0.838981
2_18414	1	24555281	0.826731	0.838981
2_09446	1	24573373	0.826731	0.838981
2_09445	1	24574829	0.826731	0.838981
2_12190	1	24577892	0.826731	0.838981
2_12189	1	24578444	0.826731	0.838981
2_44619	1	24599772	0.826731	0.838981
2_11962	1	24605570	2.1218	2.07778
2_23103	1	24623759	1.01308	1.01164
2_23102	1	24624219	0.0564933	0.0562249
2_45027	1	24630323	0.53654	0.528189
2_07499	1	24633703	0.0187468	0.0208429
2_07500	1	24633998	0.0187468	0.0208429
2_27494	1	24640675	0.271799	0.306969
2_19365	1	24651236	0.0826	0.0593094
2_19366	1	24651520	0.0917575	0.0631369
2_21193	1	24654879	0.0884478	0.0667726
2_21194	1	24655195	0.132829	0.163849
2_22639	1	24664539	0.0524063	0.0285375
2_22638	1	24665615	0.0524063	0.0285375
2_23946	1	24688823	0.00739174	0.00653523
2_23945	1	24689244	0.0593412	0.0649066
2_23944	1	24690079	0.105372	0.0961202
1_1499	1	24700304	0.031467	0.0198508
2_01569	1	24701369	0.0672823	0.0595015
2_07344	1	24714677	0.0392161	0.0496521
2_07343	1	24716421	0.031467	0.0198508
2_48401	1	24729657	0.170414	0.167635
2_31149	1	24745099	0.093218	0.087192
2_18396	1	24758197	0.0647261	0.0826389
2_41628	1	24768194	0.136579	0.141258
2_48587	1	24794142	0.219113	0.149145
2_40647	1	24806509	0.228074	0.1795
2_39826	1	24811389	0.245429	0.22732
2_37643	1	24822371	0.251295	0.257386
2_17306	1	24850706	0.138454	0.105778
2_17307	1	24850952	0.230416	0.15492
2_54641	1	24852337	0.0627573	0.0796764
2_52911	1	24864489	0.0511395	0.0624967
2_40579	1	24870801	1.22713	1.08554
2_09139	1	24901489	0.415911	0.341044
2_09140	1	24901891	0.0237214	0.0243661
2_43180	1	24919224	0.111671	0.0711152
2_46985	1	24949291	0.260192	0.181566
2_29079	1	24951623	1.64065	1.55905
2_12261	1	24951948	0.269791	0.215712
2_29080	1	24952405	0.261565	0.186997
2_12262	1	24953540	1.43482	1.28912
2_53574	1	24966449	0.156659	0.149762
2_22731	1	24976789	0.110348	0.0693794
2_30751	1	24982491	0.153918	0.162343
2_05159	1	25019119	0.0449607	0.049171
2_40211	1	25028201	0.0380334	0.0431378
2_19979	1	25053043	1.10454	0.985737
2_49699	1	25057434	1.58972	1.58522
2_31257	1	25059597	0.0715773	0.0636583
2_53737	1	25069056	0.0933308	0.0860623
2_20088	1	25092003	2.11927	2.14364
2_20089	1	25092305	2.11927	2.14364
2_48739	1	25093398	0.0722189	0.0928501
2_09442	1	25098071	0.0622544	0.0799996
2_34114	1	25098287	0.0622544	0.0799996
2_45055	1	25105647	1.40106	1.41023
2_05349	1	25123353	0.127032	0.129517
2_05348	1	25124433	0.127032	0.129517
2_02194	1	25137456	0.0809827	0.102026
2_02193	1	25138711	0.322899	0.366206
2_53194	1	25148741	0.102553	0.121995
2_52606	1	25152931	0.102553	0.121995
2_49339	1	25168923	0.102553	0.121995
2_31754	1	25170440	0.102553	0.121995
2_22801	1	25171593	1.28679	1.31937
2_47351	1	25172919	0.102553	0.121995
2_54061	1	25183971	0.57783	0.585585
2_32153	1	25196655	0.110322	0.135684
2_15291	1	25196883	0.510118	0.503229
2_13576	1	25206612	0.521444	0.504963
2_29475	1	25208442	0.490137	0.473137
2_50160	1	25211354	0.445286	0.425389
2_26433	1	25222576	0.74965	0.744117
2_04623	1	25222846	0.758598	0.770886
2_08469	1	25242385	2.36742	2.45979
2_08468	1	25246244	1.69847	1.75521
2_08551	1	25263019	1.46241	1.56641
2_08552	1	25264360	1.20138	1.23792
2_15490	1	25272492	1.75473	1.87516
2_07980	1	25278776	1.56194	1.60381
2_07981	1	25279287	1.35075	1.4055
2_48246	1	25284159	1.35075	1.4055
2_06713	1	25303665	3.12075	3.10225
2_53230	1	25316122	1.75473	1.87516
2_14665	1	25319166	0.0315858	0.0325188
2_14010	1	25323481	0.105191	0.0683744
2_34531	1	25332781	1.58914	1.69088
2_19020	1	25332894	0.0272344	0.0275176
2_51863	1	25333903	1.75626	1.82388
2_31698	1	25348015	0.885556	0.864773
2_22530	1	25349152	1.24782	1.21245
2_07451	1	25362465	0.0658849	0.0713055
2_07452	1	25362744	1.38804	1.47067
2_04971	1	25372765	0.0658849	0.0713055
2_29660	1	25378672	1.38804	1.47067
2_14132	1	25379555	0.0540671	0.0600571
2_17122	1	25412370	1.6414	1.61673
2_17121	1	25415436	0.40778	0.450812
2_16182	1	25422956	0.0540671	0.0600571
2_30517	1	25432366	0.0754293	0.0848529
2_39935	1	25443308	0.0540671	0.0600571
2_22008	1	25445288	0.0540671	0.0600571
2_22007	1	25446746	0.0172674	0.0118377
2_00353	1	25478791	0.0540671	0.0600571
2_00354	1	25484047	0.0754293	0.0848529
2_42661	1	25488214	0.0384937	0.0359599
2_51258	1	25491426	0.0857472	0.105263
2_12043	1	25503740	0.0754293	0.0848529
2_12042	1	25504382	0.0172674	0.0118377
2_47290	1	25521632	0.498735	0.466141
2_13484	1	25524674	0.108511	0.136473
2_13485	1	25525541	0.300891	0.321643
2_12570	1	25565641	0.0442813	0.0552452
2_44985	1	25582019	0.0526792	0.0636322
2_17331	1	25597702	0.10267	0.118259
1_1138	1	25598341	1.31549	1.20267
2_17332	1	25599560	0.0256918	0.0229155
2_20390	1	25601375	0.553447	0.46621
2_20389	1	25602355	0.0402375	0.0374746
2_07979	1	25613338	0.0985798	0.123913
2_27695	1	25614541	0.0515797	0.0392704
2_05366	1	25634668	1.31177	1.08685
2_05365	1	25639660	1.31579	1.19716
2_20911	1	25643379	0.00110751	0.00118989
2_31348	1	25643645	0.0508022	0.0464777
2_12811	1	25647410	1.34594	1.23044
2_12812	1	25647664	0.0467288	0.0511991
2_32967	1	25656742	0.0489984	0.0562971
2_02095	1	25671075	0.122904	0.139486
2_02096	1	25671496	0.122904	0.139486
2_51849	1	25688399	0.544158	0.557437
2_40974	1	25690846	0.946723	1.05873
2_36553	1	25703999	0.064456	0.0810596
2_34970	1	25704918	0.0776598	0.0957644
2_47796	1	25784028	0.141184	0.130858
2_05811	1	25785963	0.129514	0.117121
2_49327	1	25800335	0.408113	0.453396
2_03541	1	25808230	0.29278	0.336156
2_25990	1	25810479	0.29278	0.336156
2_24484	1	25838942	0.0154126	0.0157544
2_35570	1	25949484	0.218785	0.19545
2_49791	1	26006627	0.260177	0.24286
2_53793	1	26012450	0.260177	0.24286
2_55205	1	26040390	0.37757	0.395296
2_16814	1	26048335	0.291676	0.216945
2_16815	1	26049789	0.296322	0.226622
2_52877	1	26194777	0.234593	0.243827
2_40441	1	26223890	0.144376	0.169955
2_26165	1	26235575	0.387406	0.393145
2_04008	1	26236050	0.703978	0.758186
2_26166	1	26236765	0.317816	0.326678
2_04007	1	26236971	0.414621	0.466807
2_04006	1	26237451	0.317816	0.326678
2_38014	1	26257990	0.283625	0.322432
2_54184	1	26266008	0.112793	0.119482
2_05459	1	26266841	0.140058	0.169498
2_05460	1	26268013	0.140058	0.169498
2_01755	1	26278313	0.140058	0.169498
2_25210	1	26279120	0.0952704	0.102593
2_55509	1	26283717	0.140058	0.169498
2_40135	1	26285715	0.140058	0.169498
2_47490	1	26301955	0.140058	0.169498
2_11380	1	26303277	0.140058	0.169498
2_11381	1	26308109	0.140058	0.169498
2_54598	1	26314456	0.0952704	0.102593
2_44175	1	26315987	0.140058	0.169498
2_50182	1	26338390	0.142945	0.172772
2_31219	1	26342590	0.140058	0.169498
2_44686	1	26347280	0.122901	0.131923
2_20952	1	26350076	0.140058	0.169498
2_20951	1	26350828	0.140058	0.169498
2_21985	1	26354340	0.140058	0.169498
2_21986	1	26355043	0.140058	0.169498
2_32264	1	26385948	0.122901	0.131923
2_20218	1	26386092	0.140058	0.169498
2_51814	1	26397176	0.140058	0.169498
2_51737	1	26398832	0.140058	0.169498
2_19841	1	26409302	0.283625	0.322432
2_31047	1	26410155	0.140058	0.169498
2_02441	1	26442026	0.145811	0.177905
2_02442	1	26446104	0.140058	0.169498
2_31645	1	26481381	0.0877392	0.0914329
2_02815	1	26508250	0.139029	0.149706
2_00592	1	26553049	0.352318	0.339184
2_26171	1	26607755	0.172963	0.155328
2_32677	1	26617356	0.122354	0.128331
2_43290	1	26702429	0.14469	0.141626
2_53515	1	26723193	0.291466	0.335558
2_48318	1	26752489	0.055004	0.0423315
2_26145	1	26784846	0.0323722	0.029585
2_45564	1	26910660	0.873022	0.983189
2_00245	1	26912092	1.18078	1.30563
2_53071	1	26919789	0.825676	0.931485
1_0155	1	26924949	0.0319947	0.0273525
2_51024	1	26961883	0.0395872	0.0527948
2_26487	1	26982283	0.0258689	0.0258547
2_27649	1	26998550	0.0703759	0.0800068
2_55598	1	27001598	0.00843978	0.0121333
2_29983	1	27051139	0.00253005	0.00318554
2_32793	1	27059711	0.00627108	0.00554637
2_46059	1	27102322	0.456089	0.527995
2_52544	1	27112416	0.382061	0.439473
2_09840	1	27198723	0.345362	0.33079
2_03285	1	27242618	0.686758	0.776114
2_21671	1	27254299	0.65115	0.647007
2_46664	1	27266113	0.0366874	0.0371205
2_25311	1	27285048	0.96479	1.02575
2_11013	1	27302270	0.96479	1.02575
2_35115	1	27325669	0.264178	0.255233
2_32569	1	27358366	0.0208386	0.01391
2_47861	1	27409531	0.0455958	0.0532981
2_38591	1	27473945	0.833984	0.873427
2_34327	1	27510499	1.13958	1.22893
2_31808	1	27513884	1.42574	1.48876
2_31807	1	27516492	0.725907	0.733586
2_13410	1	27522739	0.517603	0.52812
2_51231	1	27577416	0.566472	0.644176
2_38808	1	27648100	0.54579	0.63133
2_51494	1	27704236	0.677627	0.774646
2_28284	1	27717266	0.463725	0.541589
2_35787	1	27814880	0.106868	0.105671
2_49783	1	27855223	0.520908	0.542108
2_35598	1	27872752	0.00171128	0.00166813
2_30804	1	27899626	0.0229277	0.0238481
2_50751	1	27900691	0.0229277	0.0238481
2_16903	1	27904151	0.0477218	0.0519356
2_16904	1	27905376	0.075075	0.0897787
2_35504	1	27957912	0.210002	0.217277
2_35505	1	27958247	0.288585	0.309404
2_50078	1	27980439	0.0369289	0.0374213
2_37302	1	28008239	0.167444	0.184945
2_33784	1	28024448	0.0619838	0.0656964
2_33856	1	28025952	0.713111	0.720239
2_34051	1	28034637	0.17202	0.162461
2_08257	1	28036852	0.17202	0.162461
2_46959	1	28044896	0.103825	0.110799
2_32573	1	28063351	0.17202	0.162461
2_03486	1	28069980	0.17202	0.162461
2_28149	1	28078655	0.17202	0.162461
2_26343	1	28088822	0.116917	0.121267
[truncated: 40,475 more rows]
