# Supplementary material for: A genome-wide association and meta-analysis reveal regions associated with seed size in cowpea [Vigna unguiculata (L.) Walp]
Source: Theor Appl Genet. 2019 Jul 31;132(11):3079–87. doi: 10.1007/s00122-019-03407-z (PMC6791911; doi:10.1007/s00122-019-03407-z)
Supplement: Supplementary file 5 — Supplementary material 5 (XLSX 151 kb) [file 122_2019_3407_MOESM5_ESM.xlsx]

## Sheet: Seed weight_Meta-analysis
Supplemental Table 2 : Candidate genes
locusName	transcriptName	peptideName	chromosome	start(bp)	end(bp)	strand	Human-Readable-Description	Gene-Ontology-ID (Name)	Pfam	Panther	KOG	ec	KO	Defline	GO	Best-hit-arabi-name	arabi-symbol	arabi-defline
Sw3.1
Vigun03g012600	Vigun03g012600.1	Vigun03g012600.1.p	Vu03	848862	850464	+	nudix hydrolase homolog 17 LENGTH=182	GO:0016787 (hydrolase activity)	PF00293	PTHR12629,PTHR12629:SF4	KOG2839	3.6.1.22,3.6.1.13	K07766	(1 of 2) PTHR12629:SF4 - NUDIX HYDROLASE 17, MITOCHONDRIAL-RELATED	GO:0016787	AT2G01670.1	atnudt17,NUDT17	nudix hydrolase homolog 17
Vigun03g012700	Vigun03g012700.1	Vigun03g012700.1.p	Vu03	858501	861765	+	| calcium-transporting ATPase 8, plasma membrane-type protein | HC | chr4:1429990-1449394 | 20130731	GO:0000166 (nucleotide binding), GO:0005388 (calcium-transporting ATPase activity), GO:0005524 (ATP binding), GO:0006812 (cation transport), GO:0016020 (membrane), GO:0016021 (integral component of membrane), GO:0019829 (cation-transporting ATPase activity), GO:0046872 (metal ion binding), GO:0070588 (calcium ion transmembrane transport)	PF00690,PF00702,PF00122,PF00689	PTHR24093,PTHR24093:SF304		3.6.3.8	K01537	(1 of 1) PF00122//PF00689//PF00690//PF00702 - E1-E2 ATPase (E1-E2_ATPase) // Cation transporting ATPase, C-terminus (Cation_ATPase_C) // Cation transporter/ATPase, N-terminus (Cation_ATPase_N) // haloacid dehalogenase-like hydrolase (Hydrolase)	GO:0046872,GO:0000166	AT3G22910.1		ATPase E1-E2 type family protein / haloacid dehalogenase-like hydrolase family protein
Vigun03g012800	Vigun03g012800.1	Vigun03g012800.1.p	Vu03	862477	866757	-	XAP5 family protein LENGTH=337	GO:0005634 (nucleus)	PF04921	PTHR12722	KOG2894		K13119	(1 of 1) K13119 - protein FAM50 (FAM50, XAP5)	GO:0005634	AT2G21150.1	XCT	XAP5 family protein
Vigun03g012900	Vigun03g012900.1	Vigun03g012900.1.p	Vu03	869244	870922	+	| 40S ribosomal protein S15-4 | HC | chr1:31246169-31248565 | 20130731	GO:0003723 (RNA binding), GO:0003735 (structural constituent of ribosome), GO:0005840 (ribosome), GO:0006412 (translation), GO:0015935 (small ribosomal subunit)	PF00203	PTHR11880,PTHR11880:SF10	KOG0898		K02958	(1 of 3) K02958 - small subunit ribosomal protein S15e (RP-S15e, RPS15)	GO:0006412,GO:0005840,GO:0003735	AT5G09510.1		Ribosomal protein S19 family protein
Vigun03g013000	Vigun03g013000.1	Vigun03g013000.1.p	Vu03	872201	878362	+	Histidyl-tRNA synthetase 1 LENGTH=486	GO:0003824 (catalytic activity), GO:0004812 (aminoacyl-tRNA ligase activity), GO:0004821 (histidine-tRNA ligase activity), GO:0005524 (ATP binding), GO:0005737 (cytoplasm), GO:0006418 (tRNA aminoacylation for protein translation), GO:0006427 (histidyl-tRNA aminoacylation), GO:0009058 (biosynthetic process), GO:0016841 (ammonia-lyase activity)	PF00221,PF03129,PF13393	PTHR11476,PTHR11476:SF7		6.1.1.21	K01892	(1 of 2) 6.1.1.21 - Histidine--tRNA ligase / Histidyl-tRNA synthetase	GO:0005737	AT3G02760.1		Class II aaRS and biotin synthetases superfamily protein
Vigun03g013100	Vigun03g013100.1	Vigun03g013100.1.p	Vu03	878968	882376	+	ubiquitin-conjugating enzyme 13 LENGTH=166	GO:0016881 (acid-amino acid ligase activity)	PF00179	PTHR24067,PTHR24067:SF117	KOG0896	6.3.2.19	K10704	(1 of 5) K10704 - ubiquitin-conjugating enzyme E2 variant (UBE2V)		AT1G70660.1	MMZ2,UEV1B	MMS ZWEI homologue 2
Vigun03g013200	Vigun03g013200.1	Vigun03g013200.1.p	Vu03	896947	899655	+	PREDICTED: cysteine-rich receptor-like protein kinase 10-like [Glycine max]		PF01657	PTHR32080,PTHR32080:SF3				(1 of 1) PTHR32080:SF3 - CYSTEINE-RICH REPEAT SECRETORY PROTEIN 12-RELATED		AT2G01660.1	PDLP6	plasmodesmata-located protein 6
Vigun03g013300	Vigun03g013300.1	Vigun03g013300.1.p	Vu03	901855	904316	+	FUNCTIONS IN: molecular_function unknown; INVOLVED IN: intracellular protein transport; LOCATED IN: endomembrane system, integral to membrane, endoplasmic reticulum; EXPRESSED IN: 23 plant structures; EXPRESSED DURING: 13 growth stages;	GO:0005783 (endoplasmic reticulum), GO:0006886 (intracellular protein transport), GO:0016021 (integral component of membrane)		PTHR12701,PTHR12701:SF12				(1 of 1) PTHR12701:SF12 - GB	GO:0016021,GO:0006886,GO:0005783	AT5G17190.1
Vigun03g013400	Vigun03g013400.1	Vigun03g013400.1.p	Vu03	904375	909225	+	PREDICTED: UBX domain-containing protein 6-like isoform X2 [Glycine max]	GO:0003677 (DNA binding), GO:0005515 (protein binding), GO:0006281 (DNA repair)	PF00789,PF09409	PTHR23153,PTHR23153:SF39	KOG2699		K14011	(1 of 1) K14011 - UBX domain-containing protein 6 (UBXN6, UBXD1)	GO:0005515	AT2G01650.1	PUX2	plant UBX domain-containing protein 2
Vigun03g013500	Vigun03g013500.1	Vigun03g013500.1.p	Vu03	913898	917059	+	PREDICTED: protein TIFY 6B-like isoform X1 [Glycine max]		PF09425,PF06200	PTHR33077,PTHR33077:SF7			K13464	(1 of 2) PTHR33077:SF7 - PROTEIN TIFY 6A-RELATED		AT3G17860.1	JAI3,JAZ3,TIFY6B	jasmonate-zim-domain protein 3
Vigun03g013600	Vigun03g013600.1	Vigun03g013600.1.p	Vu03	920355	924506	+	PREDICTED: glucan endo-1,3-beta-glucosidase 3-like [Glycine max]	GO:0005975 (carbohydrate metabolic process)	PF07983,PF00332	PTHR32227,PTHR32227:SF61		3.2.1.39		(1 of 2) PTHR32227:SF61 - GLUCAN ENDO-1,3-BETA-GLUCOSIDASE 3	GO:0005975,GO:0004553	AT2G01630.1		O-Glycosyl hydrolases family 17 protein
Vigun03g013700	Vigun03g013700.1	Vigun03g013700.1.p	Vu03	924507	926214	-	PREDICTED: F-box protein SKIP14-like [Glycine max]	GO:0005515 (protein binding)	PF00646					(1 of 166) PF00646 - F-box domain (F-box)	GO:0005515	AT2G01620.1	MEE11	RNI-like superfamily protein
Vigun03g013800	Vigun03g013800.1	Vigun03g013800.1.p	Vu03	927003	928780	-	Dynein light chain type 1 family protein LENGTH=129	GO:0005875 (microtubule associated complex), GO:0007017 (microtubule-based process)	PF01221	PTHR11886,PTHR11886:SF39	KOG3430	3.6.4.2	K10418	(1 of 2) PTHR11886:SF39 - DYNEIN LIGHT CHAIN TYPE 1-LIKE PROTEIN	GO:0007017,GO:0005875	AT1G23220.1		Dynein light chain type 1 family protein
Vigun03g013900	Vigun03g013900.1	Vigun03g013900.1.p	Vu03	931438	932622	-	PREDICTED: protein PLANT CADMIUM RESISTANCE 2-like [Glycine max]		PF04749	PTHR15907,PTHR15907:SF47				(1 of 2) PTHR15907:SF47 - PROTEIN PLANT CADMIUM RESISTANCE 11-RELATED		AT1G14870.1	PCR2	PLANT CADMIUM RESISTANCE 2
Vigun03g014000	Vigun03g014000.1	Vigun03g014000.1.p	Vu03	935371	939206	+	PREDICTED: DNA-directed RNA polymerase III subunit RPC4 isoform X1 [Glycine max]	GO:0003677 (DNA binding), GO:0003899 (DNA-directed RNA polymerase activity), GO:0005666 (DNA-directed RNA polymerase III complex), GO:0006383 (transcription from RNA polymerase III promoter)	PF05132	PTHR13408,PTHR13408:SF3	KOG3122		K03026	(1 of 4) K03026 - DNA-directed RNA polymerase III subunit RPC4 (RPC4, POLR3D)	GO:0006383,GO:0005666,GO:0003899,GO:0003677	AT5G09380.1		RNA polymerase III RPC4
Vigun03g014100	Vigun03g014100.1	Vigun03g014100.1.p	Vu03	940273	941556	+	PREDICTED: DNA-directed RNA polymerase III subunit RPC4 isoform X2 [Glycine max]	GO:0003677 (DNA binding), GO:0003899 (DNA-directed RNA polymerase activity), GO:0005666 (DNA-directed RNA polymerase III complex), GO:0006383 (transcription from RNA polymerase III promoter)	PF05132	PTHR13408,PTHR13408:SF3				(1 of 5) PTHR13408 - DNA-DIRECTED RNA POLYMERASE III	GO:0006383,GO:0005666,GO:0003899,GO:0003677	AT5G09380.1		RNA polymerase III RPC4
Vigun03g014200	Vigun03g014200.1	Vigun03g014200.1.p	Vu03	947795	950828	-	PLANT CADMIUM RESISTANCE 2 LENGTH=152		PF04749	PTHR15907,PTHR15907:SF56				(1 of 20) PF04749 - PLAC8 family (PLAC8)		AT1G14870.1	PCR2	PLANT CADMIUM RESISTANCE 2
Vigun03g014300	Vigun03g014300.1	Vigun03g014300.1.p	Vu03	960131	961307	+	PLANT CADMIUM RESISTANCE 2 LENGTH=152		PF04749	PTHR15907,PTHR15907:SF47				(1 of 2) PTHR15907:SF47 - PROTEIN PLANT CADMIUM RESISTANCE 11-RELATED		AT1G14870.1	PCR2	PLANT CADMIUM RESISTANCE 2
Vigun03g014400	Vigun03g014400.1	Vigun03g014400.1.p	Vu03	967994	968155	+	Unknown protein
Vigun03g014500	Vigun03g014500.1	Vigun03g014500.1.p	Vu03	980785	985326	-	PREDICTED: endoglucanase 8-like [Glycine max]	GO:0003824 (catalytic activity), GO:0005975 (carbohydrate metabolic process)	PF00759	PTHR22298,PTHR22298:SF28		3.2.1.4		(1 of 1) PTHR22298:SF28 - ENDOGLUCANASE 4-RELATED	GO:0005975,GO:0004553	AT1G70710.1	ATGH9B1,CEL1,GH9B1	glycosyl hydrolase 9B1
Vigun03g014600	Vigun03g014600.1	Vigun03g014600.1.p	Vu03	992603	993828	+	Plant invertase/pectin methylesterase inhibitor superfamily protein LENGTH=219	GO:0004857 (enzyme inhibitor activity), GO:0030599 (pectinesterase activity)	PF04043	PTHR31080,PTHR31080:SF10		3.1.1.11		(1 of 2) PTHR31080:SF10 - PLANT INVERTASE/PECTIN METHYLESTERASE INHIBITOR DOMAIN-CONTAINING PROTEIN	GO:0004857	AT1G14890.1		Plant invertase/pectin methylesterase inhibitor superfamily protein
Vigun03g014700	Vigun03g014700.1	Vigun03g014700.1.p	Vu03	1002431	1008781	+	| aspartate-tRNA ligase | HC | chr1:3102208-3107666 | 20130731	GO:0000166 (nucleotide binding), GO:0003676 (nucleic acid binding), GO:0004812 (aminoacyl-tRNA ligase activity), GO:0005524 (ATP binding), GO:0005737 (cytoplasm), GO:0006418 (tRNA aminoacylation for protein translation), GO:0016874 (ligase activity)	PF01336,PF02938,PF00152	PTHR22594,PTHR22594:SF5		6.1.1.12	K01876	(1 of 2) 6.1.1.12 - Aspartate--tRNA ligase / Aspartyl-tRNA synthetase	GO:0003676,GO:0006418,GO:0005524,GO:0004812,GO:0000166,GO:0016874	AT4G33760.1		tRNA synthetase class II (D, K and N) family protein
Vigun03g014800	Vigun03g014800.1	Vigun03g014800.1.p	Vu03	1015325	1019345	-	PREDICTED: probable pectinesterase/pectinesterase inhibitor 6-like [Glycine max]	GO:0004857 (enzyme inhibitor activity), GO:0005618 (cell wall), GO:0030599 (pectinesterase activity), GO:0042545 (cell wall modification)	PF04043,PF01095	PTHR31707,PTHR31707:SF27		3.1.1.11	K01051	(1 of 2) PTHR31707:SF27 - PECTINESTERASE/PECTINESTERASE INHIBITOR 6-RELATED	GO:0004857,GO:0042545,GO:0030599,GO:0005618	AT1G23200.1		Plant invertase/pectin methylesterase inhibitor superfamily
Vigun03g014900	Vigun03g014900.1	Vigun03g014900.1.p	Vu03	1021892	1025891	-	Pentatricopeptide repeat (PPR) superfamily protein LENGTH=628	GO:0005515 (protein binding)	PF14432,PF13041,PF01535	PTHR24015,PTHR24015:SF913				(1 of 74) PF01535//PF13041//PF14432 - PPR repeat (PPR) // PPR repeat family (PPR_2) // DYW family of nucleic acid deaminases (DYW_deaminase)		AT3G14330.1		Tetratricopeptide repeat (TPR)-like superfamily protein
Vigun03g015000	Vigun03g015000.1	Vigun03g015000.1.p	Vu03	1030710	1036104	+	3-phosphoinositide-dependent protein kinase-1, putative LENGTH=333			PTHR36361						AT3G10572.1		3-phosphoinositide-dependent protein kinase-1, putative
Vigun03g015100	Vigun03g015100.1	Vigun03g015100.1.p	Vu03	1044533	1047963	+	PREDICTED: probable pectinesterase/pectinesterase inhibitor 6-like [Glycine max]	GO:0004857 (enzyme inhibitor activity), GO:0005618 (cell wall), GO:0030599 (pectinesterase activity), GO:0042545 (cell wall modification)	PF04043,PF01095	PTHR31707,PTHR31707:SF27		3.1.1.11	K01051	(1 of 2) PTHR31707:SF27 - PECTINESTERASE/PECTINESTERASE INHIBITOR 6-RELATED	GO:0004857,GO:0042545,GO:0030599,GO:0005618	AT1G23200.1		Plant invertase/pectin methylesterase inhibitor superfamily
Vigun03g015200	Vigun03g015200.1	Vigun03g015200.1.p	Vu03	1056913	1064664	-	Phosphoglucomutase/phosphomannomutase family protein LENGTH=583	GO:0000287 (magnesium ion binding), GO:0005975 (carbohydrate metabolic process)	PF00408,PF02879,PF02880,PF02878	PTHR22573,PTHR22573:SF47		5.4.2.2	K01835	(1 of 1) PTHR22573:SF47 - PHOSPHOGLUCOMUTASE, CYTOPLASMIC 1-RELATED	GO:0071704,GO:0016868,GO:0005975	AT1G70730.1		Phosphoglucomutase/phosphomannomutase family protein
Vigun03g015300	Vigun03g015300.1	Vigun03g015300.1.p	Vu03	1067765	1071595	-	receptor-like protein kinase 4 LENGTH=818	GO:0004672 (protein kinase activity), GO:0004674 (protein serine/threonine kinase activity), GO:0005524 (ATP binding), GO:0006468 (protein phosphorylation)	PF14380,PF00069	PTHR27009,PTHR27009:SF21	KOG1187	3.1.4.46		(1 of 5) PF00069//PF14380 - Protein kinase domain (Pkinase) // Wall-associated receptor kinase C-terminal (WAK_assoc)	GO:0006468,GO:0005524,GO:0004672	AT5G38260.1		Protein kinase superfamily protein
Vigun03g015400	Vigun03g015400.1	Vigun03g015400.1.p	Vu03	1071876	1074831	-	receptor-like protein kinase 4 LENGTH=818	GO:0004672 (protein kinase activity), GO:0004674 (protein serine/threonine kinase activity), GO:0005524 (ATP binding), GO:0006468 (protein phosphorylation)	PF14380,PF07714	PTHR27009,PTHR27009:SF21	KOG1187	3.1.4.46		(1 of 3) PF07714//PF14380 - Protein tyrosine kinase (Pkinase_Tyr) // Wall-associated receptor kinase C-terminal (WAK_assoc)	GO:0006468,GO:0004672	AT5G38260.1		Protein kinase superfamily protein
Vigun03g015500	Vigun03g015500.1	Vigun03g015500.1.p	Vu03	1077922	1081473	-	Calmodulin binding protein-like LENGTH=451		PF07887	PTHR31713,PTHR31713:SF15				(1 of 2) PTHR31713:SF15 - PROTEIN SAR DEFICIENT 1	GO:0006950,GO:0005516	AT1G73805.1		Calmodulin binding protein-like
Vigun03g015600	Vigun03g015600.1	Vigun03g015600.1.p	Vu03	1087175	1090059	-	Core-2/I-branching beta-1,6-N-acetylglucosaminyltransferase family protein LENGTH=408	GO:0008375 (acetylglucosaminyltransferase activity), GO:0016020 (membrane)	PF02485	PTHR31042,PTHR31042:SF16				(1 of 2) PTHR31042:SF16 - CORE-2/I-BRANCHING BETA-1,6-N-ACETYLGLUCOSAMINYLTRANSFERASE FAMILY PROTEIN	GO:0016020,GO:0008375	AT1G68390.1		Core-2/I-branching beta-1,6-N-acetylglucosaminyltransferase family protein
Vigun03g015700	Vigun03g015700.1	Vigun03g015700.1.p	Vu03	1091950	1093104	-	Unknown protein
Vigun03g015800	Vigun03g015800.1	Vigun03g015800.1.p	Vu03	1093475	1097006	-	PREDICTED: AP-3 complex subunit delta-like isoform X5 [Glycine max]	GO:0005488 (binding), GO:0005794 (Golgi apparatus), GO:0006886 (intracellular protein transport), GO:0008565 (protein transporter activity), GO:0015031 (protein transport), GO:0016192 (vesicle-mediated transport), GO:0030117 (membrane coat)	PF01602	PTHR22781			K12396	(1 of 1) K12396 - AP-3 complex subunit delta-1 (AP3D1)	GO:0030117,GO:0016192,GO:0006886	AT1G48760.2	delta-ADR	delta-adaptin
Vigun03g015900	Vigun03g015900.1	Vigun03g015900.1.p	Vu03	1102668	1112952	+	zinc finger protein-related LENGTH=1254	GO:0005515 (protein binding), GO:0008270 (zinc ion binding)	PF13639,PF05495,PF14599,PF01814	PTHR21319,PTHR21319:SF0	KOG1940	6.3.2.19	K16276	(1 of 3) K16276 - zinc finger protein-like protein (K16276, BTS)	GO:0008270,GO:0005515	AT3G18290.1	BTS,EMB2454	zinc finger protein-related
Vigun03g016000	Vigun03g016000.1	Vigun03g016000.1.p	Vu03	1113750	1115287	+	PREDICTED: uncharacterized protein LOC100805289 isoform X1 [Glycine max]		PF07797	PTHR33130,PTHR33130:SF13				(1 of 8) PF07797 - Protein of unknown function (DUF1639) (DUF1639)		AT3G18295.1		Protein of unknown function (DUF1639)
Vigun03g016100	Vigun03g016100.1	Vigun03g016100.1.p	Vu03	1122855	1124780	-	PREDICTED: uncharacterized protein LOC100814700 [Glycine max]			PTHR36757						AT3G18300.1
Vigun03g016200	Vigun03g016200.1	Vigun03g016200.1.p	Vu03	1133716	1141126	-	PREDICTED: AMSH-like ubiquitin thioesterase 1-like [Glycine max]	GO:0005515 (protein binding)	PF08969,PF01398	PTHR12947,PTHR12947:SF10	KOG2880	3.4.19.12	K11866	(1 of 2) PTHR12947:SF10 - AMSH-LIKE UBIQUITIN THIOESTERASE 1	GO:0005515	AT1G48790.1	AMSH1	associated molecule with the SH3 domain of STAM 1
Vigun03g016300	Vigun03g016300.1	Vigun03g016300.1.p	Vu03	1143186	1143428	+	Unknown protein
Vigun03g016400	Vigun03g016400.1	Vigun03g016400.1.p	Vu03	1148560	1151684	+	PREDICTED: uncharacterized protein LOC100814166 isoform X3 [Glycine max]		PF13398	PTHR33979,PTHR33979:SF3				(1 of 2) PF13398 - Peptidase M50B-like (Peptidase_M50B)		AT1G67060.1
Vigun03g016500	Vigun03g016500.1	Vigun03g016500.1.p	Vu03	1153003	1155121	-	Ribosomal protein S7e family protein LENGTH=191	GO:0003735 (structural constituent of ribosome), GO:0005622 (intracellular), GO:0005840 (ribosome), GO:0006412 (translation)	PF01251	PTHR11278,PTHR11278:SF1	KOG3320		K02993	(1 of 3) K02993 - small subunit ribosomal protein S7e (RP-S7e, RPS7)	GO:0006412,GO:0005840,GO:0005622,GO:0003735	AT3G02560.1		Ribosomal protein S7e family protein
Vigun03g016600	Vigun03g016600.1	Vigun03g016600.1.p	Vu03	1157804	1158709	-	alpha/beta-Hydrolases superfamily protein LENGTH=309	GO:0006505 (GPI anchor metabolic process), GO:0006886 (intracellular protein transport)	PF07819	PTHR15495,PTHR15495:SF17				(1 of 1) PTHR15495//PTHR15495:SF17 - NEGATIVE REGULATOR OF VESICLE FORMATION-RELATED // SUBFAMILY NOT NAMED	GO:0016788,GO:0006886,GO:0006505	AT5G17670.1		alpha/beta-Hydrolases superfamily protein
Vigun03g016700	Vigun03g016700.1	Vigun03g016700.1.p	Vu03	1159414	1162486	+	Unknown protein
Vigun03g016800	Vigun03g016800.1	Vigun03g016800.1.p	Vu03	1176618	1180112	-	| myb transcription factor | HC | chr1:49849320-49847994 | 20130731	GO:0003677 (DNA binding), GO:0003682 (chromatin binding)	PF00249	PTHR10641,PTHR10641:SF510	KOG0048		K09422	(1 of 1) PTHR10641//PTHR10641:SF510 - MYB-LIKE DNA-BINDING PROTEIN MYB // SUBFAMILY NOT NAMED		AT1G25340.1	AtMYB116,MYB116	myb domain protein 116
Vigun03g016900	Vigun03g016900.1	Vigun03g016900.1.p	Vu03	1184493	1186197	+	PREDICTED: transcription factor BEE 3-like [Glycine max]	GO:0046983 (protein dimerization activity)	PF00010	PTHR12565,PTHR12565:SF94				(1 of 2) PTHR12565:SF94 - TRANSCRIPTION FACTOR BEE 3	GO:0046983	AT1G73830.1	BEE3	BR enhanced expression 3
Vigun03g017000	Vigun03g017000.1	Vigun03g017000.1.p	Vu03	1199763	1200439	-	PREDICTED: protein MKS1-like [Glycine max]		PF05678	PTHR33143,PTHR33143:SF11				(1 of 37) PF05678 - VQ motif (VQ)		AT3G18360.1		VQ motif-containing protein
Vigun03g017100	Vigun03g017100.1	Vigun03g017100.1.p	Vu03	1207747	1214260	+	PREDICTED: synaptotagmin-5-like [Glycine max]	GO:0005515 (protein binding)	PF00168	PTHR10774,PTHR10774:SF1	KOG1030			(1 of 2) PTHR10774:SF1 - C2 DOMAIN-CONTAINING PROTEIN	GO:0005515	AT3G18370.1	ATSYTF,NTMC2T3,NTMC2TYPE3,SYTF	C2 domain-containing protein
Vigun03g017200	Vigun03g017200.1	Vigun03g017200.1.p	Vu03	1214512	1219983	+	PREDICTED: chloroplastic group IIA intron splicing facilitator CRS1, chloroplastic-like isoform X1 [Glycine max]	GO:0003723 (RNA binding)	PF01985	PTHR31846,PTHR31846:SF4	KOG1990			(1 of 2) PTHR31846:SF4 - CRS1 / YHBY (CRM) DOMAIN-CONTAINING PROTEIN	GO:0003723	AT3G18390.1	EMB1865	CRS1 / YhbY (CRM) domain-containing protein
Vigun03g017300	Vigun03g017300.1	Vigun03g017300.1.p	Vu03	1224097	1226937	-	NAC domain protein,	GO:0003677 (DNA binding)	PF02365	PTHR31744,PTHR31744:SF3				(1 of 2) PTHR31744:SF3 - GENOMIC DNA, CHROMOSOME 3, P1 CLONE: MYF24	GO:0006355,GO:0003677	AT3G18400.1	anac058,NAC058	NAC domain containing protein 58
Vigun03g017400	Vigun03g017400.1	Vigun03g017400.1.p	Vu03	1232316	1235286	+	PREDICTED: uncharacterized protein LOC100804417 isoform X6 [Glycine max]	GO:0003735 (structural constituent of ribosome), GO:0005622 (intracellular), GO:0005840 (ribosome), GO:0006412 (translation)	PF07891	PTHR10759,PTHR10759:SF6				(1 of 2) PTHR10759//PTHR10759:SF6 - 60S RIBOSOMAL PROTEIN L34 // SUBFAMILY NOT NAMED	GO:0006412,GO:0005840,GO:0005622,GO:0003735	AT1G73850.1		Protein of unknown function (DUF1666)
Vigun03g017500	Vigun03g017500.1	Vigun03g017500.1.p	Vu03	1240990	1242617	+	PREDICTED: uncharacterized protein LOC100776729 isoform X2 [Glycine max]			PTHR33384,PTHR33384:SF4						AT5G16110.1
Vigun03g017600	Vigun03g017600.1	Vigun03g017600.1.p	Vu03	1243057	1249224	-	ATP binding microtubule motor family protein LENGTH=1039	GO:0003777 (microtubule motor activity), GO:0005524 (ATP binding), GO:0005871 (kinesin complex), GO:0007018 (microtubule-based movement), GO:0008017 (microtubule binding)	PF00225	PTHR24115,PTHR24115:SF477	KOG0239	3.6.4.5	K10406	(1 of 3) PTHR24115:SF477 - KINESIN-LIKE PROTEIN-RELATED	GO:0008017,GO:0007018,GO:0005524,GO:0003777,GO:0005871	AT1G73860.1		P-loop containing nucleoside triphosphate hydrolases superfamily protein
Vigun03g017700	Vigun03g017700.1	Vigun03g017700.1.p	Vu03	1253466	1255233	-	PREDICTED: zinc finger protein CONSTANS-LIKE 16-like [Glycine max]	GO:0005515 (protein binding), GO:0005622 (intracellular), GO:0008270 (zinc ion binding)	PF00643,PF06203	PTHR31874,PTHR31874:SF1	KOG1601			(1 of 2) PTHR31874:SF1 - CCT MOTIF FAMILY PROTEIN-RELATED	GO:0008270,GO:0005622,GO:0005515	AT1G25440.1		B-box type zinc finger protein with CCT domain
Vigun03g017800	Vigun03g017800.1	Vigun03g017800.1.p	Vu03	1257099	1260029	-	lysm domain GPI-anchored protein 1 precursor LENGTH=416	GO:0016998 (cell wall macromolecule catabolic process)	PF01476	PTHR33734,PTHR33734:SF3				(1 of 1) PTHR33734:SF3 - LYSM DOMAIN-CONTAINING GPI-ANCHORED PROTEIN 2		AT1G77630.1		Peptidoglycan-binding LysM domain-containing protein
Vigun03g017900	Vigun03g017900.1	Vigun03g017900.1.p	Vu03	1261205	1264237	-	PREDICTED: ethylene-responsive transcription factor 3 [Glycine max]	GO:0003677 (DNA binding), GO:0003700 (sequence-specific DNA binding transcription factor activity)	PF00847	PTHR31190,PTHR31190:SF17				(1 of 189) PF00847 - AP2 domain (AP2)	GO:0006355,GO:0003700	AT1G49120.1		Integrase-type DNA-binding superfamily protein
Vigun03g018000	Vigun03g018000.1	Vigun03g018000.1.p	Vu03	1285286	1286552	+	unknown protein; BEST Arabidopsis thaliana protein match is: unknown protein . LENGTH=194			PTHR34539,PTHR34539:SF2						AT1G13360.1
Vigun03g018100	Vigun03g018100.1	Vigun03g018100.1.p	Vu03	1302457	1305846	+	aluminum-activated malate transporter 9 LENGTH=598	GO:0015743 (malate transport)	PF11744	PTHR31086,PTHR31086:SF20	KOG4711			(1 of 5) PTHR31086:SF20 - ALUMINUM-ACTIVATED MALATE TRANSPORTER 4-RELATED	GO:0015743	AT3G18440.1	ALMT9,AtALMT9	aluminum-activated malate transporter 9
Vigun03g018200	Vigun03g018200.1	Vigun03g018200.1.p	Vu03	1308749	1312279	+	aluminum-activated malate transporter 9 LENGTH=598	GO:0015743 (malate transport)	PF11744	PTHR31086,PTHR31086:SF20	KOG4711			(1 of 5) PTHR31086:SF20 - ALUMINUM-ACTIVATED MALATE TRANSPORTER 4-RELATED	GO:0015743	AT3G18440.1	ALMT9,AtALMT9	aluminum-activated malate transporter 9
Vigun03g018300	Vigun03g018300.1	Vigun03g018300.1.p	Vu03	1312280	1314719	-	Cytochrome P450 superfamily protein LENGTH=513	GO:0005506 (iron ion binding), GO:0020037 (heme binding), GO:0055114 (oxidation-reduction process)	PF00067	PTHR24298,PTHR24298:SF105	KOG0156			(1 of 138) KOG0156 - Cytochrome P450 CYP2 subfamily	GO:0055114,GO:0020037,GO:0016705,GO:0005506	AT5G07990.1	CYP75B1,D501,TT7	Cytochrome P450 superfamily protein
Vigun03g018400	Vigun03g018400.1	Vigun03g018400.1.p	Vu03	1316469	1333650	+	PREDICTED: WD repeat-containing protein 61-like isoform 1 [Glycine max]	GO:0005515 (protein binding)	PF03456,PF00400,PF02141	PTHR22844,PTHR22844:SF202	KOG3569			(1 of 1) PTHR22844:SF202 - STOMATAL CYTOKINESIS DEFECTIVE	GO:0005515	AT1G49040.1	SCD1	stomatal cytokinesis defective / SCD1 protein (SCD1)
Vigun03g018500	Vigun03g018500.1	Vigun03g018500.1.p	Vu03	1335937	1339585	+	Peptidyl-tRNA hydrolase family protein LENGTH=288	GO:0004045 (aminoacyl-tRNA hydrolase activity)	PF01195	PTHR17224,PTHR17224:SF5	KOG2255	3.1.1.29	K01056	(1 of 1) PTHR17224//PTHR17224:SF5 - PEPTIDYL-TRNA HYDROLASE // SUBFAMILY NOT NAMED	GO:0004045	AT1G18440.1		Peptidyl-tRNA hydrolase family protein
Vigun03g018600	Vigun03g018600.1	Vigun03g018600.1.p	Vu03	1340782	1344446	+	actin-related protein 4 LENGTH=441		PF00022	PTHR11937,PTHR11937:SF235				(1 of 3) PTHR11937:SF235 - ACTIN-LIKE PROTEIN 6A		AT1G18450.1	ARP4,ATARP4	actin-related protein 4
Vigun03g018700	Vigun03g018700.1	Vigun03g018700.1.p	Vu03	1344450	1347798	+	actin-related protein 4 LENGTH=441		PF00022	PTHR11937,PTHR11937:SF235				(1 of 3) PTHR11937:SF235 - ACTIN-LIKE PROTEIN 6A		AT1G18450.1	ARP4,ATARP4	actin-related protein 4
Vigun03g018800	Vigun03g018800.1	Vigun03g018800.1.p	Vu03	1349348	1357050	+	| carbon catabolite repressor-like protein | HC | chr8:43718712-43713825 | 20130731		PF03372	PTHR12121,PTHR12121:SF41	KOG2338	3.1.13.4		(1 of 1) PTHR12121:SF41 - CARBON CATABOLITE REPRESSOR PROTEIN 4 HOMOLOG 3		AT3G18500.3		DNAse I-like superfamily protein
Vigun03g018900	Vigun03g018900.1	Vigun03g018900.1.p	Vu03	1358576	1362801	+	lipase 1 LENGTH=393	GO:0006629 (lipid metabolic process)	PF04083	PTHR11005,PTHR11005:SF17	KOG2624	3.1.1.3		(1 of 2) PTHR11005:SF17 - AB-HYDROLASE ASSOCIATED LIPASE REGION CONTAINING PROTEIN	GO:0006629	AT1G73920.1		alpha/beta-Hydrolases superfamily protein
Vigun03g019000	Vigun03g019000.1	Vigun03g019000.1.p	Vu03	1363591	1369169	-	| 3-hydroxyisobutyryl-CoA hydrolase-like protein | HC | chr8:43700522-43704836 | 20130731	GO:0003824 (catalytic activity), GO:0008152 (metabolic process)	PF00378	PTHR11941,PTHR11941:SF47	KOG1684	3.1.2.4	K05605	(1 of 1) PTHR11941:SF47 - 3-HYDROXYISOBUTYRYL-COA HYDROLASE-LIKE PROTEIN 3, MITOCHONDRIAL-RELATED	GO:0008152,GO:0003824	AT4G13360.1		ATP-dependent caseinolytic (Clp) protease/crotonase family protein
Vigun03g019100	Vigun03g019100.1	Vigun03g019100.1.p	Vu03	1372971	1374817	-	| sigma factor sigb regulation protein rsbq protein, putative | HC | chr6:32152457-32148021 | 20130731		PF00561	PTHR10992,PTHR10992:SF841	KOG1454			(1 of 3) PTHR10992//PTHR10992:SF841 - ALPHA/BETA HYDROLASE FOLD-CONTAINING PROTEIN // SUBFAMILY NOT NAMED		AT3G24420.1		alpha/beta-Hydrolases superfamily protein
Vigun03g019200	Vigun03g019200.1	Vigun03g019200.1.p	Vu03	1379287	1386981	-	PREDICTED: VIN3-like protein 1-like isoform X3 [Glycine max]	GO:0005515 (protein binding)	PF00041,PF07227	PTHR21736,PTHR21736:SF17				(1 of 2) PTHR21736:SF17 - VIN3-LIKE PROTEIN 1	GO:0005515	AT3G24440.1	VIL1,VRN5	Fibronectin type III domain-containing protein
Vigun03g019300	Vigun03g019300.1	Vigun03g019300.1.p	Vu03	1388003	1388310	-	Unknown protein
Vigun03g019400	Vigun03g019400.1	Vigun03g019400.1.p	Vu03	1401920	1403652	-	Heavy metal transport/detoxification superfamily protein LENGTH=140	GO:0030001 (metal ion transport), GO:0046872 (metal ion binding)	PF00403	PTHR22814,PTHR22814:SF104	KOG1603			(1 of 2) PTHR22814//PTHR22814:SF104 - COPPER TRANSPORT PROTEIN ATOX1-RELATED // SUBFAMILY NOT NAMED	GO:0046872,GO:0030001	AT3G24450.1		Heavy metal transport/detoxification superfamily protein
Vigun03g019500	Vigun03g019500.1	Vigun03g019500.1.p	Vu03	1410467	1410730	-	Rho GTPase activation protein (RhoGAP) with PH domain LENGTH=870									AT5G19390.2		Rho GTPase activation protein (RhoGAP) with PH domain
Vigun03g019600	Vigun03g019600.1	Vigun03g019600.1.p	Vu03	1416131	1422935	+	PREDICTED: probable ADP-ribosylation factor GTPase-activating protein AGD14-like isoform X3 [Glycine max]	GO:0008060 (ARF GTPase activator activity), GO:0008270 (zinc ion binding), GO:0032312 (regulation of ARF GTPase activity)	PF01412	PTHR23180,PTHR23180:SF200	KOG0702			(1 of 2) PTHR23180:SF200 - ARF-GAP DOMAIN AND FG REPEAT-CONTAINING PROTEIN 1	GO:0005096	AT4G13350.1	NIG	NSP (nuclear shuttle protein)-interacting GTPase
Vigun03g019700	Vigun03g019700.1	Vigun03g019700.1.p	Vu03	1425627	1433105	+	PREDICTED: probable ADP-ribosylation factor GTPase-activating protein AGD14-like isoform X3 [Glycine max]	GO:0008060 (ARF GTPase activator activity), GO:0008270 (zinc ion binding), GO:0032312 (regulation of ARF GTPase activity)	PF01412	PTHR23180,PTHR23180:SF200	KOG0702			(1 of 2) PTHR23180:SF200 - ARF-GAP DOMAIN AND FG REPEAT-CONTAINING PROTEIN 1	GO:0005096	AT4G13350.1	NIG	NSP (nuclear shuttle protein)-interacting GTPase
Vigun03g019800	Vigun03g019800.1	Vigun03g019800.1.p	Vu03	1434459	1439686	-	PREDICTED: probable serine incorporator-like isoform X2 [Glycine max]	GO:0016020 (membrane)	PF03348	PTHR10383	KOG2592			(1 of 5) PTHR10383 - SERINE INCORPORATOR	GO:0016020	AT3G24460.1		Serinc-domain containing serine and sphingolipid biosynthesis protein
Vigun03g019900	Vigun03g019900.1	Vigun03g019900.1.p	Vu03	1450617	1453868	-	Leucine-rich repeat receptor-like protein kinase family protein LENGTH=1141		PF08263	PTHR32093				(1 of 362) PF08263 - Leucine rich repeat N-terminal domain (LRRNT_2)		AT3G24480.1		Leucine-rich repeat (LRR) family protein
Vigun03g020000	Vigun03g020000.1	Vigun03g020000.1.p	Vu03	1460529	1463467	-	PREDICTED: aldehyde dehydrogenase family 2 member C4-like [Glycine max]	GO:0008152 (metabolic process), GO:0016491 (oxidoreductase activity), GO:0055114 (oxidation-reduction process)	PF00171	PTHR11699,PTHR11699:SF182		1.2.1.5	K12355	(1 of 4) K12355 - coniferyl-aldehyde dehydrogenase (REF1)	GO:0055114,GO:0016491,GO:0008152	AT3G24503.1	ALDH1A,ALDH2C4,REF1	aldehyde dehydrogenase 2C4
Vigun03g020100	Vigun03g020100.1	Vigun03g020100.1.p	Vu03	1465191	1470074	-	PREDICTED: aldehyde dehydrogenase family 2 member C4-like [Glycine max]	GO:0008152 (metabolic process), GO:0016491 (oxidoreductase activity), GO:0055114 (oxidation-reduction process)	PF00171	PTHR11699,PTHR11699:SF182		1.2.1.5	K12355	(1 of 4) K12355 - coniferyl-aldehyde dehydrogenase (REF1)	GO:0055114,GO:0016491,GO:0008152	AT3G24503.1	ALDH1A,ALDH2C4,REF1	aldehyde dehydrogenase 2C4
Vigun03g020200	Vigun03g020200.1	Vigun03g020200.1.p	Vu03	1477146	1481632	-	PREDICTED: FRIGIDA-like protein 4a-like [Glycine max]		PF07899	PTHR31791,PTHR31791:SF10				(1 of 1) PTHR31791:SF10 - FRIGIDA-LIKE PROTEIN 1-RELATED		AT3G22440.1		FRIGIDA-like protein
Vigun03g020300	Vigun03g020300.1	Vigun03g020300.1.p	Vu03	1484126	1484425	-	| hypothetical protein | LC | chr4:3271455-3271087 | 20130731			PTHR33168,PTHR33168:SF12				(1 of 3) PTHR33168:SF12 - EXPRESSED PROTEIN		AT2G25735.1
Vigun03g020400	Vigun03g020400.1	Vigun03g020400.1.p	Vu03	1487805	1488783	-	PREDICTED: uncharacterized protein LOC100791587 isoform X6 [Glycine max]			PTHR33132						AT1G67910.1
Vigun03g020500	Vigun03g020500.1	Vigun03g020500.1.p	Vu03	1497023	1498854	+	PREDICTED: GTP-binding nuclear protein Ran-3 [Glycine max]	GO:0005525 (GTP binding), GO:0005622 (intracellular), GO:0006184 (GTP catabolic process), GO:0007165 (signal transduction), GO:0007264 (small GTPase mediated signal transduction), GO:0015031 (protein transport), GO:0016020 (membrane)	PF00071	PTHR24073,PTHR24073:SF501	KOG0092		K07889	(1 of 3) K07889 - Ras-related protein Rab-5C (RAB5C)	GO:0007264,GO:0005525	AT4G19640.1	ARA-7,ARA7,ATRAB-F2B,ATRAB5B,ATRABF2B,RAB-F2B,RABF2B	Ras-related small GTP-binding family protein
Vigun03g020600	Vigun03g020600.1	Vigun03g020600.1.p	Vu03	1500690	1502201	-	PREDICTED: uncharacterized protein LOC100783170 [Glycine max]									AT3G29300.1
Vigun03g020700	Vigun03g020700.1	Vigun03g020700.1.p	Vu03	1502355	1507074	-	Regulator of Vps4 activity in the MVB pathway protein LENGTH=732		PF03398	PTHR12161,PTHR12161:SF14				(1 of 4) PTHR12161:SF14 - REGULATOR OF VPS4		AT4G32350.1		Regulator of Vps4 activity in the MVB pathway protein
Vigun03g020800	Vigun03g020800.1	Vigun03g020800.1.p	Vu03	1517091	1519982	+	Flavin-binding monooxygenase family protein LENGTH=415	GO:0016491 (oxidoreductase activity), GO:0050660 (flavin adenine dinucleotide binding), GO:0050661 (NADP binding), GO:0055114 (oxidation-reduction process)	PF13738	PTHR23023,PTHR23023:SF108	KOG1399	1.14.13.168	K11816	(1 of 2) PTHR23023//PTHR23023:SF108 - DIMETHYLANILINE MONOOXYGENASE // SUBFAMILY NOT NAMED		AT4G13260.1	YUC2	Flavin-binding monooxygenase family protein
Vigun03g020900	Vigun03g020900.1	Vigun03g020900.1.p	Vu03	1532247	1533244	-	PREDICTED: uncharacterized protein LOC100784232 [Glycine max]			PTHR35461,PTHR35461:SF2						AT3G16070.1
Vigun03g021000	Vigun03g021000.1	Vigun03g021000.1.p	Vu03	1538990	1540143	-	ovate family protein 8 LENGTH=221		PF04844	PTHR33057,PTHR33057:SF24				(1 of 1) PTHR33057:SF24 - OVATE FAMILY PROTEIN 8		AT5G19650.1	ATOFP8,OFP8	ovate family protein 8
Vigun03g021100	Vigun03g021100.1	Vigun03g021100.1.p	Vu03	1549176	1551258	-	| sugar porter (SP) family MFS transporter | HC | chr3:38014551-38010170 | 20130731	GO:0005215 (transporter activity), GO:0006810 (transport), GO:0016020 (membrane), GO:0016021 (integral component of membrane), GO:0022857 (transmembrane transporter activity), GO:0022891 (substrate-specific transmembrane transporter activity), GO:0055085 (transmembrane transport)	PF07690	PTHR23500,PTHR23500:SF170	KOG0254			(1 of 95) KOG0254 - Predicted transporter (major facilitator superfamily)	GO:0055085,GO:0016021	AT3G18830.1	ATPLT5,ATPMT5,PMT5	polyol/monosaccharide transporter 5
Vigun03g021200	Vigun03g021200.1	Vigun03g021200.1.p	Vu03	1556511	1559734	+	plastidic type i signal peptidase 1 LENGTH=291	GO:0006508 (proteolysis), GO:0008236 (serine-type peptidase activity), GO:0016020 (membrane), GO:0016021 (integral component of membrane)	PF10502	PTHR12383,PTHR12383:SF25	KOG0171	3.4.21.89	K03100	(1 of 1) PTHR12383:SF25 - CHLOROPLAST PROCESSING PEPTIDASE	GO:0016020,GO:0008236,GO:0006508	AT3G24590.1	PLSP1	plastidic type i signal peptidase 1
Vigun03g021300	Vigun03g021300.1	Vigun03g021300.1.p	Vu03	1560631	1561909	+	Unknown protein
Vigun03g021400	Vigun03g021400.1	Vigun03g021400.1.p	Vu03	1563292	1563426	-	| hypothetical protein | LC | chr6:33031681-33033419 | 20130731
Vigun03g021500	Vigun03g021500.1	Vigun03g021500.1.p	Vu03	1589739	1590852	+	Dynein light chain type 1 family protein LENGTH=93	GO:0005875 (microtubule associated complex), GO:0007017 (microtubule-based process)	PF01221	PTHR11886,PTHR11886:SF47	KOG3430	3.6.4.2	K10418	(1 of 2) PTHR11886//PTHR11886:SF47 - DYNEIN LIGHT CHAIN // SUBFAMILY NOT NAMED	GO:0007017,GO:0005875	AT1G52240.2	ATROPGEF11,PIRF1,ROPGEF11	RHO guanyl-nucleotide exchange factor 11
Vigun03g021600	Vigun03g021600.1	Vigun03g021600.1.p	Vu03	1591346	1595823	-	PREDICTED: uncharacterized protein LOC102667535 isoform X1 [Glycine max]			PTHR34282,PTHR34282:SF2				(1 of 2) PTHR34282:SF2 - GENOMIC DNA, CHROMOSOME 3, P1 CLONE:MSD24		AT3G24630.1
Vigun03g021700	Vigun03g021700.1	Vigun03g021700.1.p	Vu03	1598128	1600670	-	PREDICTED: protein ABIL1-like [Glycine max]			PTHR10460,PTHR10460:SF11				(1 of 2) PTHR10460//PTHR10460:SF11 - ABL INTERACTOR // SUBFAMILY NOT NAMED		AT2G46225.2	ABIL1	ABI-1-like 1
Vigun03g021800	Vigun03g021800.1	Vigun03g021800.1.p	Vu03	1600877	1605372	-	PREDICTED: pentatricopeptide repeat-containing protein At1g13040, mitochondrial-like isoform X2 [Glycine max]		PF01535,PF16953	PTHR13547,PTHR13547:SF1		3.1.26.5	K18213	(1 of 1) PTHR13547:SF1 - MITOCHONDRIAL RIBONUCLEASE P PROTEIN 3		AT2G32230.1	PRORP1	proteinaceous RNase P 1
Vigun03g021900	Vigun03g021900.1	Vigun03g021900.1.p	Vu03	1606355	1608200	-	unknown protein; FUNCTIONS IN: molecular_function unknown; INVOLVED IN: biological_process unknown; LOCATED IN: chloroplast; BEST Arabidopsis thaliana protein match is: unknown protein . LENGTH=97			PTHR33156,PTHR33156:SF1						AT1G55205.1
Vigun03g022000	Vigun03g022000.1	Vigun03g022000.1.p	Vu03	1609655	1616779	-	Tesmin/TSO1-like CXC domain-containing protein LENGTH=603		PF03638	PTHR12446,PTHR12446:SF14	KOG1171			(1 of 3) PTHR12446:SF14 - PROTEIN LIN-54 HOMOLOG		AT4G29000.1		Tesmin/TSO1-like CXC domain-containing protein
Vigun03g022100	Vigun03g022100.1	Vigun03g022100.1.p	Vu03	1619802	1621955	-	Protein kinase superfamily protein LENGTH=752	GO:0004672 (protein kinase activity), GO:0004674 (protein serine/threonine kinase activity), GO:0005524 (ATP binding), GO:0006468 (protein phosphorylation)	PF07714	PTHR24056,PTHR24056:SF171	KOG0594	2.7.11.22,2.7.11.23	K08817	(1 of 1) K08817 - cell cycle related kinase [EC:2.7.11.22] (CCRK)	GO:0006468,GO:0004672	AT4G28980.2	CAK1AT,CDKF;1	CDK-activating kinase 1AT
Vigun03g022200	Vigun03g022200.1	Vigun03g022200.1.p	Vu03	1626886	1628907	-	peptide transporter 1 LENGTH=570	GO:0005215 (transporter activity), GO:0006810 (transport), GO:0006857 (oligopeptide transport), GO:0016020 (membrane)	PF00854	PTHR11654,PTHR11654:SF58	KOG1237		K14638	(1 of 2) PTHR11654//PTHR11654:SF58 - OLIGOPEPTIDE TRANSPORTER-RELATED // SUBFAMILY NOT NAMED	GO:0016020,GO:0006810,GO:0005215	AT1G52190.1		Major facilitator superfamily protein
Vigun03g022300	Vigun03g022300.1	Vigun03g022300.1.p	Vu03	1633587	1635756	-	peptide transporter 1 LENGTH=570	GO:0005215 (transporter activity), GO:0006810 (transport), GO:0016020 (membrane)	PF00854	PTHR11654,PTHR11654:SF58	KOG1237		K14638	(1 of 2) PTHR11654//PTHR11654:SF58 - OLIGOPEPTIDE TRANSPORTER-RELATED // SUBFAMILY NOT NAMED	GO:0016020,GO:0006810,GO:0005215	AT1G52190.1		Major facilitator superfamily protein
Vigun03g022400	Vigun03g022400.1	Vigun03g022400.1.p	Vu03	1638737	1646279	-	PREDICTED: putative E3 ubiquitin-protein ligase LIN-like [Glycine max]	GO:0000151 (ubiquitin ligase complex), GO:0004842 (ubiquitin-protein ligase activity), GO:0005488 (binding), GO:0005515 (protein binding), GO:0016567 (protein ubiquitination)	PF00400,PF04564	PTHR22849,PTHR22849:SF13	KOG0279,KOG1036,KOG4283	2.7.11.7		(1 of 1) PTHR22849//PTHR22849:SF13 - WDSAM1 PROTEIN // SUBFAMILY NOT NAMED	GO:0005515,GO:0016567,GO:0004842	AT3G06880.2		Transducin/WD40 repeat-like superfamily protein
Vigun03g022500	Vigun03g022500.1	Vigun03g022500.1.p	Vu03	1649278	1652747	-	PREDICTED: transcription factor bHLH68 isoform 1 [Glycine max]	GO:0046983 (protein dimerization activity)		PTHR16223,PTHR16223:SF53				(1 of 2) PTHR16223:SF53 - TRANSCRIPTION FACTOR BHLH133-RELATED		AT4G29100.1		basic helix-loop-helix (bHLH) DNA-binding superfamily protein
Vigun03g022600	Vigun03g022600.1	Vigun03g022600.1.p	Vu03	1669603	1675143	+	NADPH:adrenodoxin oxidoreductase, mitochondrial n=5 Tax=Phaseoleae RepID=I1K5W8_SOYBN	GO:0016491 (oxidoreductase activity), GO:0055114 (oxidation-reduction process)	PF07992	PTHR11938,PTHR11938:SF91		1.18.1.6,2.8.1.6	K18914	(1 of 1) 1.18.1.6 - Adrenodoxin-NADP(+) reductase / Nicotinamide adenine dinucleotide phosphate-adrenodoxin reductase	GO:0055114,GO:0016491	AT4G32360.1		Pyridine nucleotide-disulphide oxidoreductase family protein
Vigun03g022700	Vigun03g022700.1	Vigun03g022700.1.p	Vu03	1688182	1690731	+	indole-3-acetic acid inducible 9 LENGTH=336	GO:0005634 (nucleus), GO:0046983 (protein dimerization activity)	PF02309	PTHR31734,PTHR31734:SF39			K14484	(1 of 28) K14484 - auxin-responsive protein IAA (IAA)	GO:0006355,GO:0005634	AT4G29080.1	IAA27,PAP2	phytochrome-associated protein 2
Vigun03g022800	Vigun03g022800.1	Vigun03g022800.1.p	Vu03	1705423	1707526	+	unknown protein; FUNCTIONS IN: molecular_function unknown; INVOLVED IN: biological_process unknown; LOCATED IN: chloroplast; BEST Arabidopsis thaliana protein match is: unknown protein . LENGTH=178			PTHR33388,PTHR33388:SF4						AT2G20080.1
Vigun03g022900	Vigun03g022900.1	Vigun03g022900.1.p	Vu03	1710193	1712638	+	glyoxal oxidase-related protein LENGTH=594		PF09118,PF07250	PTHR32208,PTHR32208:SF29		1.1.3.9		(1 of 2) PTHR32208:SF29 - F1N21.11-RELATED		AT5G19580.1		glyoxal oxidase-related protein
Vigun03g023000	Vigun03g023000.1	Vigun03g023000.1.p	Vu03	1713869	1715287	+	xyloglucan endotransglucosylase/hydrolase 26 LENGTH=292	GO:0005618 (cell wall), GO:0005975 (carbohydrate metabolic process), GO:0006073 (cellular glucan metabolic process), GO:0016762 (xyloglucan:xyloglucosyl transferase activity), GO:0048046 (apoplast)	PF06955,PF00722	PTHR31062,PTHR31062:SF55		2.4.1.207	K08235	(1 of 2) PTHR31062:SF55 - XYLOGLUCAN ENDOTRANSGLUCOSYLASE/HYDROLASE PROTEIN 26-RELATED	GO:0048046,GO:0016762,GO:0006073,GO:0005618,GO:0005975,GO:0004553	AT4G28850.1	ATXTH26,XTH26	xyloglucan endotransglucosylase/hydrolase 26
Vigun03g023100	Vigun03g023100.1	Vigun03g023100.1.p	Vu03	1715385	1716132	-	PREDICTED: transmembrane protein 234 homolog isoform X1 [Glycine max]		PF10639	PTHR28668,PTHR28668:SF1	KOG4831			(1 of 1) PTHR28668:SF1 - TRANSMEMBRANE PROTEIN 234		AT5G19570.1
Vigun03g023200	Vigun03g023200.1	Vigun03g023200.1.p	Vu03	1719154	1725840	+	Protein kinase superfamily protein LENGTH=285	GO:0004672 (protein kinase activity), GO:0004674 (protein serine/threonine kinase activity), GO:0005524 (ATP binding), GO:0006468 (protein phosphorylation)	PF00069	PTHR11909,PTHR11909:SF97		2.7.11.1		(1 of 4) PTHR11909:SF97 - CASEIN KINASE 1-LIKE PROTEIN 4	GO:0006468,GO:0005524,GO:0004672	AT4G28880.1	ckl3	casein kinase I-like 3
Vigun03g023300	Vigun03g023300.1	Vigun03g023300.1.p	Vu03	1727357	1728804	-	F-box/RNI-like superfamily protein LENGTH=452	GO:0005515 (protein binding)	PF00646	PTHR32212,PTHR32212:SF65				(1 of 166) PF00646 - F-box domain (F-box)	GO:0005515	AT1G78750.1		F-box/RNI-like superfamily protein
Vigun03g023400	Vigun03g023400.1	Vigun03g023400.1.p	Vu03	1733509	1738269	+	7SK snRNA methylphosphate capping enzyme n=3 Tax=Boreoeutheria RepID=G3I651_CRIGR	GO:0006400 (tRNA modification), GO:0008168 (methyltransferase activity), GO:0008176 (tRNA (guanine-N7-)-methyltransferase activity)	PF13489	PTHR12315	KOG2899	2.1.1.43	K15190	(1 of 1) K15190 - 7SK snRNA methylphosphate capping enzyme [EC:2.1.1.-] (MEPCE, BCDIN3)		AT5G51130.1		S-adenosyl-L-methionine-dependent methyltransferases superfamily protein
Vigun03g023500	Vigun03g023500.1	Vigun03g023500.1.p	Vu03	1738894	1739439	+	PREDICTED: uncharacterized protein LOC102666737 isoform X3 [Glycine max]
Vigun03g023600	Vigun03g023600.1	Vigun03g023600.1.p	Vu03	1741796	1746908	-	| lactoylglutathione lyase-like protein | HC | chr8:43369719-43364878 | 20130731	GO:0004462 (lactoylglutathione lyase activity), GO:0046872 (metal ion binding)	PF00903	PTHR10374,PTHR10374:SF12	KOG2943	4.4.1.5	K01759	(1 of 2) PTHR10374//PTHR10374:SF12 - LACTOYLGLUTATHIONE LYASE GLYOXALASE I // SUBFAMILY NOT NAMED		AT1G67280.1		Glyoxalase/Bleomycin resistance protein/Dioxygenase superfamily protein
Vigun03g023700	Vigun03g023700.1	Vigun03g023700.1.p	Vu03	1756269	1759942	+	| sugar porter (SP) family MFS transporter | HC | chr8:43317019-43313323 | 20130731	GO:0005215 (transporter activity), GO:0006810 (transport), GO:0016020 (membrane), GO:0016021 (integral component of membrane), GO:0022857 (transmembrane transporter activity), GO:0022891 (substrate-specific transmembrane transporter activity), GO:0055085 (transmembrane transport)	PF07690	PTHR23500,PTHR23500:SF14	KOG0254			(1 of 2) PTHR23500:SF14 - SUGAR TRANSPORT PROTEIN 14	GO:0055085,GO:0016021	AT1G77210.1	AtSTP14,STP14	sugar transporter 14
Vigun03g023800	Vigun03g023800.1	Vigun03g023800.1.p	Vu03	1763469	1766172	+	| sugar porter (SP) family MFS transporter | HC | chr8:43317019-43313323 | 20130731	GO:0005215 (transporter activity), GO:0006810 (transport), GO:0016020 (membrane), GO:0016021 (integral component of membrane), GO:0022857 (transmembrane transporter activity), GO:0022891 (substrate-specific transmembrane transporter activity), GO:0055085 (transmembrane transport)	PF07690	PTHR23500,PTHR23500:SF14	KOG0254			(1 of 2) PTHR23500:SF14 - SUGAR TRANSPORT PROTEIN 14	GO:0055085,GO:0016021	AT1G77210.1	AtSTP14,STP14	sugar transporter 14
Vigun03g023900	Vigun03g023900.1	Vigun03g023900.1.p	Vu03	1766569	1770014	-	PREDICTED: CRS2-associated factor 1, chloroplastic-like [Glycine max]	GO:0003723 (RNA binding)	PF01985	PTHR31846,PTHR31846:SF8				(1 of 2) PTHR31846:SF8 - CRS2-ASSOCIATED FACTOR 1, CHLOROPLASTIC	GO:0003723	AT2G20020.1	ATCAF1,CAF1	RNA-binding CRS1 / YhbY (CRM) domain-containing protein
Vigun03g024000	Vigun03g024000.1	Vigun03g024000.1.p	Vu03	1771079	1774405	+	PREDICTED: probable glycosyltransferase isoform X4 [Glycine max]		PF03016	PTHR11062,PTHR11062:SF84	KOG1021	2.4.2.41		(1 of 1) PTHR11062:SF84 - EXOSTOSIN FAMILY PROTEIN		AT5G19670.1		Exostosin family protein
Vigun03g024100	Vigun03g024100.1	Vigun03g024100.1.p	Vu03	1783605	1784885	+	PREDICTED: ethylene-responsive transcription factor 7-like [Glycine max]	GO:0003677 (DNA binding), GO:0003700 (sequence-specific DNA binding transcription factor activity)	PF00847	PTHR31985,PTHR31985:SF16			K09286	(1 of 37) K09286 - EREBP-like factor (EREBP)	GO:0006355,GO:0003700	AT5G25810.1	tny	Integrase-type DNA-binding superfamily protein
Vigun03g024200	Vigun03g024200.1	Vigun03g024200.1.p	Vu03	1813083	1818017	+	PREDICTED: uncharacterized protein LOC100790072 [Glycine max]		PF05664	PTHR31280,PTHR31280:SF7				(1 of 7) PF05664 - Plant family of unknown function (DUF810) (DUF810)		AT2G25800.1		Protein of unknown function (DUF810)
Vigun03g024300	Vigun03g024300.1	Vigun03g024300.1.p	Vu03	1818217	1821327	-	| protein phosphatase 1 regulatory subunit 7 | HC | chr8:43263427-43268241 | 20130731	GO:0005515 (protein binding)	PF13855,PF12799	PTHR24365	KOG0531		K17550	(1 of 1) K17550 - protein phosphatase 1 regulatory subunit 7 (PPP1R7, SDS22)	GO:0005515	AT5G19680.1		Leucine-rich repeat (LRR) family protein
Vigun03g024400	Vigun03g024400.1	Vigun03g024400.1.p	Vu03	1821585	1822964	+	Pentatricopeptide repeat (PPR) superfamily protein LENGTH=646	GO:0005515 (protein binding)	PF13041,PF01535	PTHR24015,PTHR24015:SF872				(1 of 207) PF01535//PF13041 - PPR repeat (PPR) // PPR repeat family (PPR_2)		AT1G77170.1		Tetratricopeptide repeat (TPR)-like superfamily protein
Vigun03g024500	Vigun03g024500.1	Vigun03g024500.1.p	Vu03	1824496	1828122	-	PREDICTED: uncharacterized protein LOC102667171 isoform X3 [Glycine max]			PTHR33700,PTHR33700:SF1						AT2G22795.1
Vigun03g024600	Vigun03g024600.1	Vigun03g024600.1.p	Vu03	1834863	1836247	+	| Avr9/Cf-9 rapidly elicited protein | HC | chr6:33674937-33673752 | 20130731		PF05553	PTHR33265,PTHR33265:SF8				(1 of 2) PTHR33265:SF8 - F5F19.20 PROTEIN		AT4G29110.1
Vigun03g024700	Vigun03g024700.1	Vigun03g024700.1.p	Vu03	1847990	1853152	+	NAD-dependent malic enzyme 1 LENGTH=623	GO:0004470 (malic enzyme activity), GO:0004471 (malate dehydrogenase (decarboxylating) (NAD+) activity), GO:0006108 (malate metabolic process), GO:0051287 (NAD binding), GO:0055114 (oxidation-reduction process)	PF00390,PF03949	PTHR23406,PTHR23406:SF26		1.1.1.40	K00029	(1 of 2) PTHR23406:SF26 - NADP-DEPENDENT MALIC ENZYME 1	GO:0055114,GO:0004471,GO:0051287	AT1G79750.1	ATNADP-ME4,NADP-ME4	NADP-malic enzyme 4
Vigun03g024800	Vigun03g024800.1	Vigun03g024800.1.p	Vu03	1855566	1856441	+	PREDICTED: MADS-box transcription factor 22-like [Glycine max]	GO:0003677 (DNA binding), GO:0046983 (protein dimerization activity)	PF00319	PTHR11945,PTHR11945:SF229				(1 of 4) PTHR11945:SF229 - F23H11.23 PROTEIN-RELATED	GO:0046983,GO:0003677	AT2G24840.1	AGL61,DIA	AGAMOUS-like 61
Vigun03g024900	Vigun03g024900.1	Vigun03g024900.1.p	Vu03	1861288	1861842	+	PREDICTED: MADS-box transcription factor 22-like [Glycine max]	GO:0003677 (DNA binding), GO:0046983 (protein dimerization activity)	PF00319	PTHR11945,PTHR11945:SF229	KOG0014			(1 of 4) PTHR11945:SF229 - F23H11.23 PROTEIN-RELATED	GO:0046983,GO:0003677	AT2G34440.1	AGL29	AGAMOUS-like 29
Vigun03g025000	Vigun03g025000.1	Vigun03g025000.1.p	Vu03	1865703	1866080	-	RING-H2 finger protein [Glycine max]	GO:0005515 (protein binding), GO:0008270 (zinc ion binding)	PF13639	PTHR22763,PTHR22763:SF87				(1 of 1) PTHR22763//PTHR22763:SF87 - RING ZINC FINGER PROTEIN // SUBFAMILY NOT NAMED	GO:0008270,GO:0005515	AT5G01980.1		RING/U-box superfamily protein
Vigun03g025100	Vigun03g025100.1	Vigun03g025100.1.p	Vu03	1871867	1875494	-	PREDICTED: MADS-box transcription factor 22-like [Glycine max]	GO:0003677 (DNA binding), GO:0046983 (protein dimerization activity)	PF00319	PTHR11945,PTHR11945:SF229	KOG0014			(1 of 4) PTHR11945:SF229 - F23H11.23 PROTEIN-RELATED	GO:0046983,GO:0003677	AT2G34440.1	AGL29	AGAMOUS-like 29
Vigun03g025200	Vigun03g025200.1	Vigun03g025200.1.p	Vu03	1875958	1884630	+	Protein phosphatase 2C family protein LENGTH=434	GO:0003824 (catalytic activity), GO:0004722 (protein serine/threonine phosphatase activity), GO:0006470 (protein dephosphorylation)	PF00481	PTHR13832,PTHR13832:SF357	KOG0698	3.1.3.16	K14497	(1 of 1) PTHR13832//PTHR13832:SF357 - PROTEIN PHOSPHATASE 2C // SUBFAMILY NOT NAMED	GO:0003824,GO:0006470,GO:0004722	AT4G26080.1	ABI1,AtABI1	Protein phosphatase 2C family protein
Vigun03g025300	Vigun03g025300.1	Vigun03g025300.1.p	Vu03	1885155	1888613	-	initiator tRNA phosphoribosyl transferase family protein LENGTH=521		PF04179	PTHR31811,PTHR31811:SF0			K15463	(1 of 1) K15463 - tRNA A64-2'-O-ribosylphosphate transferase [EC:2.4.2.-] (RIT1)	GO:0043399,GO:0019988	AT2G40570.1		initiator tRNA phosphoribosyl transferase family protein
Vigun03g025400	Vigun03g025400.1	Vigun03g025400.1.p	Vu03	1890876	1893170	-	Senescence/dehydration-associated protein-related LENGTH=381		PF06911	PTHR21068,PTHR21068:SF5				(1 of 3) PTHR21068:SF5 - GENOMIC DNA, CHROMOSOME 3, P1 CLONE: MIL23-RELATED		AT4G15450.1		Senescence/dehydration-associated protein-related
Vigun03g025500	Vigun03g025500.1	Vigun03g025500.1.p	Vu03	1893771	1900185	-	| nucleotide-diphospho-sugar transferase domain protein | HC | chr8:43151337-43159325 | 20130731		PF13506	PTHR12726,PTHR12726:SF0	KOG2547			(1 of 2) PTHR12726 - CERAMIDE GLUCOSYLTRANSFERASE	GO:0016757	AT2G19880.2		Nucleotide-diphospho-sugar transferases superfamily protein
Vigun03g025600	Vigun03g025600.1	Vigun03g025600.1.p	Vu03	1906643	1909090	-	RNA methyltransferase n=4 Tax=Streptomyces RepID=M3DIH8_9ACTO	GO:0003723 (RNA binding), GO:0006396 (RNA processing), GO:0008168 (methyltransferase activity), GO:0008173 (RNA methyltransferase activity)	PF08032,PF00588	PTHR12029,PTHR12029:SF58	KOG0838	2.1.1.185	K15507	(1 of 1) K15507 - 21S rRNA (GM2251-2'-O)-methyltransferase [EC:2.1.1.-] (MRM1, PET56)	GO:0008168,GO:0008173,GO:0006396,GO:0003723	AT2G19870.1		tRNA/rRNA methyltransferase (SpoU) family protein
Vigun03g025700	Vigun03g025700.1	Vigun03g025700.1.p	Vu03	1909442	1911091	+	6-phosphogluconate dehydrogenase family protein LENGTH=334	GO:0004616 (phosphogluconate dehydrogenase (decarboxylating) activity), GO:0006098 (pentose-phosphate shunt), GO:0016491 (oxidoreductase activity), GO:0050662 (coenzyme binding), GO:0055114 (oxidation-reduction process)	PF01488,PF14833	PTHR22981,PTHR22981:SF70	KOG0409	1.1.1.60		(1 of 2) 1.1.1.60 - 2-hydroxy-3-oxopropionate reductase / Tartronate semialdehyde reductase	GO:0051287	AT4G29120.1		6-phosphogluconate dehydrogenase family protein
Vigun03g025800	Vigun03g025800.1	Vigun03g025800.1.p	Vu03	1911981	1918437	-	hexokinase 1 LENGTH=496	GO:0004396 (hexokinase activity), GO:0005524 (ATP binding), GO:0005975 (carbohydrate metabolic process), GO:0006096 (glycolysis)	PF00349,PF03727	PTHR19443,PTHR19443:SF26		2.7.1.1	K00844	(1 of 7) K00844 - hexokinase (HK)	GO:0016773,GO:0005975,GO:0005524,GO:0046835,GO:0005536,GO:0004396,GO:0001678	AT4G29130.1	ATHXK1,GIN2,HXK1	hexokinase 1
Vigun03g025900	Vigun03g025900.1	Vigun03g025900.1.p	Vu03	1932812	1934680	+	MATE efflux family protein LENGTH=532	GO:0006855 (drug transmembrane transport), GO:0015238 (drug transmembrane transporter activity), GO:0015297 (antiporter activity), GO:0016020 (membrane), GO:0055085 (transmembrane transport)	PF01554	PTHR11206,PTHR11206:SF76	KOG1347		K03327	(1 of 2) PTHR11206:SF76 - MATE EFFLUX FAMILY PROTEIN	GO:0055085,GO:0016020,GO:0015297,GO:0015238,GO:0006855	AT4G29140.1		MATE efflux family protein
Vigun03g026000	Vigun03g026000.1	Vigun03g026000.1.p	Vu03	1946699	1949582	+	PREDICTED: protein IQ-DOMAIN 14-like isoform X2 [Glycine max]	GO:0005515 (protein binding)	PF13178,PF00612	PTHR32295,PTHR32295:SF22				(1 of 3) PTHR32295:SF22 - PROTEIN IQ-DOMAIN 25	GO:0005515	AT3G16490.1	IQD26	IQ-domain 26
Vigun03g026100	Vigun03g026100.1	Vigun03g026100.1.p	Vu03	1952829	1956278	-	pectinesterase 11 LENGTH=352	GO:0005618 (cell wall), GO:0030599 (pectinesterase activity), GO:0042545 (cell wall modification)	PF01095	PTHR31321,PTHR31321:SF17		3.1.1.11	K01051	(1 of 2) PTHR31321:SF17 - PECTINESTERASE 53-RELATED	GO:0042545,GO:0030599,GO:0005618	AT5G19730.1		Pectin lyase-like superfamily protein
Vigun03g026200	Vigun03g026200.1	Vigun03g026200.1.p	Vu03	1962436	1964797	-	oxidative stress 3 LENGTH=172			PTHR33172,PTHR33172:SF2				(1 of 2) PTHR33172:SF2 - EMB		AT5G56550.1	ATOXS3,OXS3	oxidative stress 3
Vigun03g026300	Vigun03g026300.1	Vigun03g026300.1.p	Vu03	1973823	1977290	+	PREDICTED: glucan endo-1,3-beta-glucosidase 13-like [Glycine max]	GO:0005975 (carbohydrate metabolic process)	PF07983,PF00332	PTHR32227,PTHR32227:SF88		3.2.1.39		(1 of 1) PTHR32227:SF88 - GLUCAN ENDO-1,3-BETA-GLUCOSIDASE 12-RELATED	GO:0005975,GO:0004553	AT5G56590.1		O-Glycosyl hydrolases family 17 protein
Vigun03g026400	Vigun03g026400.1	Vigun03g026400.1.p	Vu03	1981603	1983495	-	profilin 3 LENGTH=168	GO:0003779 (actin binding), GO:0030036 (actin cytoskeleton organization)	PF00235	PTHR11604,PTHR11604:SF7	KOG1755		K05759	(1 of 4) K05759 - profilin (PFN)		AT4G29350.1	PFN2,PRF2,PRO2	profilin 2
Vigun03g026500	Vigun03g026500.1	Vigun03g026500.1.p	Vu03	1987284	1989392	-	PREDICTED: riboflavin kinase-like [Glycine max]	GO:0003779 (actin binding), GO:0008531 (riboflavin kinase activity), GO:0009231 (riboflavin biosynthetic process), GO:0030036 (actin cytoskeleton organization)	PF01687,PF00235	PTHR11604,PTHR11604:SF7				(1 of 1) PF00235//PF01687 - Profilin (Profilin) // Riboflavin kinase (Flavokinase)	GO:0009231,GO:0008531	AT5G56600.1	PFN3,PRF3	profilin 3
Vigun03g026600	Vigun03g026600.1	Vigun03g026600.1.p	Vu03	1991586	1993364	-	profilin 3 LENGTH=168	GO:0003779 (actin binding), GO:0030036 (actin cytoskeleton organization)	PF00235	PTHR11604,PTHR11604:SF7	KOG1755		K05759	(1 of 4) K05759 - profilin (PFN)		AT5G56600.1	PFN3,PRF3	profilin 3
Vigun03g026700	Vigun03g026700.1	Vigun03g026700.1.p	Vu03	1997046	1998297	-	profilin 4 LENGTH=134	GO:0003779 (actin binding), GO:0030036 (actin cytoskeleton organization)	PF00235	PTHR11604,PTHR11604:SF8	KOG1755		K05759	(1 of 1) PTHR11604//PTHR11604:SF8 - PROFILIN // SUBFAMILY NOT NAMED		AT4G29340.1	PRF4	profilin 4
Vigun03g026800	Vigun03g026800.1	Vigun03g026800.1.p	Vu03	1999470	2003214	-	DERLIN-1 LENGTH=266		PF04511	PTHR11009,PTHR11009:SF13	KOG0858		K13989	(1 of 3) K13989 - Derlin-2/3 (DERL2_3)		AT4G29330.1	DER1	DERLIN-1
Vigun03g026900	Vigun03g026900.1	Vigun03g026900.1.p	Vu03	2010312	2013338	+	PREDICTED: uncharacterized protein LOC100811541 isoform X2 [Glycine max]		PF06219	PTHR31317,PTHR31317:SF2				(1 of 5) PF06219 - Protein of unknown function (DUF1005) (DUF1005)		AT4G29310.1		Protein of unknown function (DUF1005)
Vigun03g027000	Vigun03g027000.1	Vigun03g027000.1.p	Vu03	2014852	2016114	-	Leucine-rich repeat receptor-like protein kinase family protein LENGTH=1141	GO:0005515 (protein binding)	PF08263,PF13855	PTHR27000,PTHR27000:SF4				(1 of 2) PTHR27000:SF4 - EXTENSIN-LIKE PROTEIN-RELATED	GO:0005515	AT4G29240.1		Leucine-rich repeat (LRR) family protein
Vigun03g027100	Vigun03g027100.1	Vigun03g027100.1.p	Vu03	2026825	2029101	+	| tyrosine phosphatase | HC | chr5:36550392-36554548 | 20130731	GO:0004725 (protein tyrosine phosphatase activity), GO:0006470 (protein dephosphorylation), GO:0008138 (protein tyrosine/serine/threonine phosphatase activity), GO:0016311 (dephosphorylation), GO:0016791 (phosphatase activity)	PF00782	PTHR10159,PTHR10159:SF358	KOG1719	3.1.3.16,3.1.3.27,3.1.3.48	K14165	(1 of 2) 3.1.3.16//3.1.3.27//3.1.3.48 - Protein-serine/threonine phosphatase / Serine/threonine specific protein phosphatase // Phosphatidylglycerophosphatase // Protein-tyrosine-phosphatase / PTPase	GO:0008138,GO:0006470	AT5G56610.1		Phosphotyrosine protein phosphatases superfamily protein
Vigun03g027200	Vigun03g027200.1	Vigun03g027200.1.p	Vu03	2034062	2038974	-	PREDICTED: NAC domain-containing protein 8-like [Glycine max]	GO:0003677 (DNA binding)	PF02365	PTHR31079,PTHR31079:SF3				(1 of 2) PTHR31079:SF3 - NAC DOMAIN CONTAINING PROTEIN 75-RELATED	GO:0006355,GO:0003677	AT4G29230.1	anac075,NAC075	NAC domain containing protein 75
Vigun03g027300	Vigun03g027300.1	Vigun03g027300.1.p	Vu03	2045325	2051017	-	mitochondrial processing peptidase alpha subunit LENGTH=499	GO:0003824 (catalytic activity), GO:0004222 (metalloendopeptidase activity), GO:0006508 (proteolysis), GO:0046872 (metal ion binding)	PF05193,PF00675	PTHR11851,PTHR11851:SF145		1.10.2.2,3.4.24.64	K01412	(1 of 3) 1.10.2.2//3.4.24.64 - Quinol--cytochrome-c reductase / Ubiquinone--cytochrome-c oxidoreductase // Mitochondrial processing peptidase / Processing enhancing peptidase		AT1G51980.1		Insulinase (Peptidase family M16) protein
Vigun03g027400	Vigun03g027400.1	Vigun03g027400.1.p	Vu03	2055896	2059613	+	phosphofructokinase 3 LENGTH=489	GO:0003872 (6-phosphofructokinase activity), GO:0005524 (ATP binding), GO:0005945 (6-phosphofructokinase complex), GO:0006002 (fructose 6-phosphate metabolic process), GO:0006096 (glycolysis)	PF00365	PTHR13697,PTHR13697:SF7		2.7.1.11	K00850	(1 of 4) PTHR13697:SF7 - 6-PHOSPHOFRUCTOKINASE 1-RELATED	GO:0006096,GO:0003872	AT4G26270.1	PFK3	phosphofructokinase 3
Vigun03g027500	Vigun03g027500.1	Vigun03g027500.1.p	Vu03	2061125	2062653	+	| AP-1 complex subunit sigma-like protein | HC | chr8:42974414-42976086 | 20130731	GO:0006810 (transport), GO:0008565 (protein transporter activity), GO:0015031 (protein transport)	PF01217	PTHR11753	KOG0934		K12403	(1 of 2) K12403 - AP-4 complex subunit sigma-1 (AP4S1)	GO:0015031,GO:0008565	AT2G19790.1		SNARE-like superfamily protein
Vigun03g027600	Vigun03g027600.1	Vigun03g027600.1.p	Vu03	2062661	2073134	-	PREDICTED: uncharacterized protein LOC100781159 isoform X1 [Glycine max]			PTHR31513,PTHR31513:SF1				(1 of 2) PTHR31513:SF1 - GLYCINE-RICH PROTEIN		AT5G11700.1
Vigun03g027700	Vigun03g027700.1	Vigun03g027700.1.p	Vu03	2076328	2078529	-	myo-inositol oxygenase 4 LENGTH=318	GO:0005506 (iron ion binding), GO:0005737 (cytoplasm), GO:0019310 (inositol catabolic process), GO:0050113 (inositol oxygenase activity), GO:0055114 (oxidation-reduction process)	PF05153	PTHR12588,PTHR12588:SF1		1.13.99.1		(1 of 3) 1.13.99.1 - Inositol oxygenase / Myo-inositol oxygenase	GO:0055114,GO:0050113,GO:0019310,GO:0005737,GO:0005506	AT5G56640.1	MIOX5	myo-inositol oxygenase 5
Vigun03g027800	Vigun03g027800.1	Vigun03g027800.1.p	Vu03	2081475	2084039	-	myo-inositol oxygenase 2 LENGTH=317	GO:0005506 (iron ion binding), GO:0005737 (cytoplasm), GO:0019310 (inositol catabolic process), GO:0050113 (inositol oxygenase activity), GO:0055114 (oxidation-reduction process)	PF05153	PTHR12588,PTHR12588:SF1	KOG1573	1.13.99.1	K00469	(1 of 2) K00469 - inositol oxygenase (MIOX)	GO:0055114,GO:0050113,GO:0019310,GO:0005737,GO:0005506	AT2G19800.1	MIOX2	myo-inositol oxygenase 2
Vigun03g027900	Vigun03g027900.1	Vigun03g027900.1.p	Vu03	2104404	2106257	+	| zinc finger CCCH domain protein | HC | chr8:42927168-42925060 | 20130731	GO:0046872 (metal ion binding)	PF00642	PTHR14493	KOG1595			(1 of 7) KOG1595 - CCCH-type Zn-finger protein	GO:0046872	AT4G29190.1		Zinc finger C-x8-C-x5-C-x3-H type family protein
Vigun03g028000	Vigun03g028000.1	Vigun03g028000.1.p	Vu03	2112468	2113913	+	MYB transcription factor MYB92 [Glycine max]	GO:0003677 (DNA binding), GO:0003682 (chromatin binding)	PF00249	PTHR10641,PTHR10641:SF603			K09422	(1 of 3) PTHR10641//PTHR10641:SF603 - MYB-LIKE DNA-BINDING PROTEIN MYB // SUBFAMILY NOT NAMED		AT5G65790.1	ATMYB68,MYB68	myb domain protein 68
Vigun03g028100	Vigun03g028100.1	Vigun03g028100.1.p	Vu03	2116245	2127458	-	vacuolar protein sorting-associated protein 20.2 LENGTH=216	GO:0015031 (protein transport)	PF03357	PTHR22761,PTHR22761:SF8	KOG1656		K12194	(1 of 3) K12194 - charged multivesicular body protein 4 (CHMP4, SNF7, VPS32)	GO:0007034	AT2G19830.1	SNF7.2,VPS32	SNF7 family protein
Vigun03g028200	Vigun03g028200.1	Vigun03g028200.1.p	Vu03	2132236	2135197	+	| asparagine-tRNA ligase | HC | chr8:3134854-3130862 | 20130731	GO:0000166 (nucleotide binding), GO:0003676 (nucleic acid binding), GO:0004812 (aminoacyl-tRNA ligase activity), GO:0004816 (asparagine-tRNA ligase activity), GO:0005524 (ATP binding), GO:0005737 (cytoplasm), GO:0006418 (tRNA aminoacylation for protein translation), GO:0006421 (asparaginyl-tRNA aminoacylation)	PF00458,PF01336,PF00152	PTHR22594,PTHR22594:SF34		6.1.1.22	K01893	(1 of 1) PTHR22594:SF34 - ASPARAGINE--TRNA LIGASE, MITOCHONDRIAL-RELATED	GO:0006418,GO:0005524,GO:0004812,GO:0003676,GO:0000166	AT5G56680.1	EMB2755,SYNC1,SYNC1 ARATH	Class II aminoacyl-tRNA and biotin synthetases superfamily protein
Vigun03g028300	Vigun03g028300.1	Vigun03g028300.1.p	Vu03	2136241	2138996	-	PREDICTED: uncharacterized protein LOC100791130 isoform X1 [Glycine max]			PTHR36784,PTHR36784:SF1						AT4G26240.1
Vigun03g028400	Vigun03g028400.1	Vigun03g028400.1.p	Vu03	2141346	2142280	-	Ribosomal protein L31e family protein LENGTH=119	GO:0003735 (structural constituent of ribosome), GO:0005622 (intracellular), GO:0005840 (ribosome), GO:0006412 (translation)	PF01198	PTHR10956,PTHR10956:SF12	KOG0893		K02910	(1 of 3) K02910 - large subunit ribosomal protein L31e (RP-L31e, RPL31)	GO:0006412,GO:0005840,GO:0005622,GO:0003735	AT2G19740.1		Ribosomal protein L31e family protein
Vigun03g028500	Vigun03g028500.1	Vigun03g028500.1.p	Vu03	2145846	2146798	-	Ribosomal protein L31e family protein LENGTH=119	GO:0003735 (structural constituent of ribosome), GO:0005622 (intracellular), GO:0005840 (ribosome), GO:0006412 (translation)	PF01198	PTHR10956,PTHR10956:SF12	KOG0893		K02910	(1 of 3) K02910 - large subunit ribosomal protein L31e (RP-L31e, RPL31)	GO:0006412,GO:0005840,GO:0005622,GO:0003735	AT2G19740.1		Ribosomal protein L31e family protein
Vigun03g028600	Vigun03g028600.1	Vigun03g028600.1.p	Vu03	2148440	2149514	-	Ribosomal protein L31e family protein LENGTH=119	GO:0003735 (structural constituent of ribosome), GO:0005622 (intracellular), GO:0005840 (ribosome), GO:0006412 (translation)	PF01198	PTHR10956,PTHR10956:SF12	KOG0893		K02910	(1 of 3) K02910 - large subunit ribosomal protein L31e (RP-L31e, RPL31)	GO:0006412,GO:0005840,GO:0005622,GO:0003735	AT2G19740.1		Ribosomal protein L31e family protein
Vigun03g028700	Vigun03g028700.1	Vigun03g028700.1.p	Vu03	2150585	2159089	-	Insulinase (Peptidase family M16) protein LENGTH=956	GO:0003824 (catalytic activity), GO:0004222 (metalloendopeptidase activity), GO:0006508 (proteolysis), GO:0046872 (metal ion binding)	PF00675,PF05193	PTHR11851,PTHR11851:SF153	KOG0959	3.4.21.102		(1 of 6) 3.4.21.102 - C-terminal processing peptidase / Tsp protease		AT5G56730.1		Insulinase (Peptidase family M16) protein
Vigun03g028800	Vigun03g028800.1	Vigun03g028800.1.p	Vu03	2162213	2164929	-	F-box/LRR-repeat protein n=2 Tax=Arabidopsis RepID=FBL77_ARATH	GO:0005515 (protein binding)								AT4G29420.1		F-box/RNI-like superfamily protein
Vigun03g028900	Vigun03g028900.1	Vigun03g028900.1.p	Vu03	2165005	2166343	+	ribosomal protein S15A E LENGTH=129	GO:0003735 (structural constituent of ribosome), GO:0005840 (ribosome), GO:0006412 (translation)	PF00410	PTHR11758,PTHR11758:SF11	KOG1754		K02957	(1 of 1) PTHR11758:SF11 - 40S RIBOSOMAL PROTEIN S15A-2-RELATED	GO:0006412,GO:0005840,GO:0003735	AT4G29430.1	rps15ae	ribosomal protein S15A E
Vigun03g029000	Vigun03g029000.1	Vigun03g029000.1.p	Vu03	2167068	2169357	-	caffeoyl-CoA 3-O-methyltransferase LENGTH=232	GO:0008171 (O-methyltransferase activity)	PF13578	PTHR10509,PTHR10509:SF29	KOG1663	2.1.1.104	K00588	(1 of 3) PTHR10509//PTHR10509:SF29 - O-METHYLTRANSFERASE-RELATED // SUBFAMILY NOT NAMED	GO:0008171	AT4G26220.1		S-adenosyl-L-methionine-dependent methyltransferases superfamily protein
Vigun03g029100	Vigun03g029100.1	Vigun03g029100.1.p	Vu03	2171558	2175238	-	caffeoyl-CoA 3-O-methyltransferase LENGTH=232	GO:0008171 (O-methyltransferase activity)	PF13578	PTHR10509,PTHR10509:SF29	KOG1663	2.1.1.104	K00588	(1 of 3) PTHR10509//PTHR10509:SF29 - O-METHYLTRANSFERASE-RELATED // SUBFAMILY NOT NAMED	GO:0008171	AT4G26220.1		S-adenosyl-L-methionine-dependent methyltransferases superfamily protein
Vigun03g029200	Vigun03g029200.1	Vigun03g029200.1.p	Vu03	2175319	2177081	-	Regulator of Vps4 activity in the MVB pathway protein LENGTH=937		PF03398	PTHR12161,PTHR12161:SF13				(1 of 2) PTHR12161:SF13 - REGULATOR OF VPS4 ACTIVITY PROTEIN-RELATED		AT2G19710.1		Regulator of Vps4 activity in the MVB pathway protein
Vigun03g029300	Vigun03g029300.1	Vigun03g029300.1.p	Vu03	2188436	2191807	-	Mitochondrial ATP synthase subunit G protein LENGTH=122	GO:0015078 (hydrogen ion transmembrane transporter activity), GO:0015986 (ATP synthesis coupled proton transport)	PF04718	PTHR12386,PTHR12386:SF14			K02140	(1 of 3) K02140 - F-type H+-transporting ATPase subunit g (ATPeFG, ATP5L, ATP20)	GO:0015986,GO:0015078,GO:0000276	AT4G29480.1		Mitochondrial ATP synthase subunit G protein
Vigun03g029400	Vigun03g029400.1	Vigun03g029400.1.p	Vu03	2199288	2201391	-	1-aminocyclopropane-1-carboxylate synthase 11 LENGTH=460	GO:0003824 (catalytic activity), GO:0009058 (biosynthetic process), GO:0030170 (pyridoxal phosphate binding)	PF00155	PTHR11751,PTHR11751:SF418		4.4.1.14	K01762	(1 of 2) PTHR11751:SF418 - 1-AMINOCYCLOPROPANE-1-CARBOXYLATE SYNTHASE 7	GO:0030170,GO:0009058	AT4G26200.1	ACS7,ATACS7	1-amino-cyclopropane-1-carboxylate synthase 7
Vigun03g029500	Vigun03g029500.1	Vigun03g029500.1.p	Vu03	2211667	2220257	+	| Xaa-pro aminopeptidase | HC | chr8:42775872-42768519 | 20130731	GO:0004177 (aminopeptidase activity), GO:0030145 (manganese ion binding)	PF05195,PF00557	PTHR10804,PTHR10804:SF100		3.4.13.9	K14213	(1 of 1) 3.4.13.9 - Xaa-Pro dipeptidase / X-Pro dipeptidase	GO:0030145,GO:0004177	AT4G29490.1		Metallopeptidase M24 family protein
Vigun03g029600	Vigun03g029600.1	Vigun03g029600.1.p	Vu03	2222674	2226504	-	PREDICTED: pollen-specific protein SF21 [Glycine max]		PF03096	PTHR11034,PTHR11034:SF23	KOG2931			(1 of 4) PTHR11034:SF23 - N-MYC DOWNREGULATED-LIKE 3 PROTEIN		AT5G56750.1	NDL1	N-MYC downregulated-like 1
Vigun03g029700	Vigun03g029700.1	Vigun03g029700.1.p	Vu03	2230790	2234981	-	Mitochondrial ATP synthase subunit G protein LENGTH=122	GO:0015078 (hydrogen ion transmembrane transporter activity), GO:0015986 (ATP synthesis coupled proton transport)	PF04718	PTHR12386,PTHR12386:SF14			K02140	(1 of 3) K02140 - F-type H+-transporting ATPase subunit g (ATPeFG, ATP5L, ATP20)	GO:0015986,GO:0015078,GO:0000276	AT4G29480.1		Mitochondrial ATP synthase subunit G protein
Vigun03g029800	Vigun03g029800.1	Vigun03g029800.1.p	Vu03	2235959	2237837	+	| 2,3-diketo-5-methylthio-1-phosphopentane phosphatase | HC | chr8:42754770-42752627 | 20130731	GO:0008152 (metabolic process), GO:0016791 (phosphatase activity)	PF06888	PTHR20889,PTHR20889:SF4	KOG3120	3.6.1.1,3.1.3.75	K13248	(1 of 5) 3.1.3.75 - Phosphoethanolamine/phosphocholine phosphatase / PHOSPHO1	GO:0016791,GO:0008152	AT1G17710.1		Pyridoxal phosphate phosphatase-related protein
Vigun03g029900	Vigun03g029900.1	Vigun03g029900.1.p	Vu03	2243049	2247659	+	Protein kinase superfamily protein LENGTH=669	GO:0004672 (protein kinase activity), GO:0004713 (protein tyrosine kinase activity), GO:0005524 (ATP binding), GO:0006468 (protein phosphorylation)	PF07714	PTHR27001,PTHR27001:SF7	KOG1187	2.7.11.1		(1 of 1297) 2.7.11.1 - Non-specific serine/threonine protein kinase / Threonine-specific protein kinase	GO:0006468,GO:0004672	AT3G13690.1		Protein kinase protein with adenine nucleotide alpha hydrolases-like domain
Vigun03g030000	Vigun03g030000.1	Vigun03g030000.1.p	Vu03	2257053	2258478	+	MYB transcription factor MYB127 [Glycine max]	GO:0003676 (nucleic acid binding), GO:0003677 (DNA binding), GO:0003682 (chromatin binding), GO:0008270 (zinc ion binding)	PF00249	PTHR12374,PTHR12374:SF19				(1 of 3) PTHR12374//PTHR12374:SF19 - TRANSCRIPTIONAL ADAPTOR 2 ADA2 -RELATED // SUBFAMILY NOT NAMED		AT5G56840.1		myb-like transcription factor family protein
Vigun03g030100	Vigun03g030100.1	Vigun03g030100.1.p	Vu03	2264440	2272674	-	K+ efflux antiporter 4 LENGTH=592	GO:0006812 (cation transport), GO:0015299 (solute:hydrogen antiporter activity), GO:0016021 (integral component of membrane), GO:0055085 (transmembrane transport)	PF00999	PTHR16254,PTHR16254:SF30	KOG1650			(1 of 2) PTHR16254:SF30 - K(+) EFFLUX ANTIPORTER 4	GO:0055085,GO:0016021,GO:0015299,GO:0006812	AT2G19600.1	ATKEA4,KEA4	K+ efflux antiporter 4
Vigun03g030200	Vigun03g030200.1	Vigun03g030200.1.p	Vu03	2278248	2279700	+	PREDICTED: 1-aminocyclopropane-1-carboxylate oxidase 1 [Glycine max]	GO:0016491 (oxidoreductase activity), GO:0055114 (oxidation-reduction process)	PF14226,PF03171	PTHR10209,PTHR10209:SF103	KOG0143	1.14.17.4	K05933	(1 of 2) PTHR10209//PTHR10209:SF103 - OXIDOREDUCTASE, 2OG-FE II OXYGENASE FAMILY PROTEIN // SUBFAMILY NOT NAMED	GO:0055114,GO:0016491	AT2G19590.1	ACO1,ATACO1	ACC oxidase 1
Vigun03g030300	Vigun03g030300.1	Vigun03g030300.1.p	Vu03	2281943	2284632	+	PREDICTED: tetraspanin-2 [Glycine max]	GO:0016021 (integral component of membrane)	PF00335	PTHR32191,PTHR32191:SF0				(1 of 2) PTHR32191:SF0 - TETRASPANIN-2	GO:0016021	AT2G19580.1	TET2	tetraspanin2
Sw3.2
Vigun03g319600	Vigun03g319600.1	Vigun03g319600.1.p	Vu03	51398754	51400645	+	| GTP-binding elongation factor Tu family protein | HC | chr1:43085980-43082623 | 20130731	GO:0003746 (translation elongation factor activity), GO:0003924 (GTPase activity), GO:0005525 (GTP binding), GO:0005622 (intracellular), GO:0006414 (translational elongation)	PF03144,PF03143,PF00009	PTHR23115,PTHR23115:SF146		3.6.5.3	K02358	(1 of 2) PTHR23115//PTHR23115:SF146 - TRANSLATION FACTOR // SUBFAMILY NOT NAMED	GO:0005525	AT4G20360.1	ATRAB8D,ATRABE1B,RABE1b	RAB GTPase homolog E1B
Vigun03g319700	Vigun03g319700.1	Vigun03g319700.1.p	Vu03	51403501	51407741	-	PREDICTED: protein DEHYDRATION-INDUCED 19 homolog 6-like isoform X2 [Glycine max]		PF14571,PF05605	PTHR31875,PTHR31875:SF3				(1 of 6) PF05605 - Drought induced 19 protein (Di19), zinc-binding (zf-Di19)		AT1G56280.1	ATDI19,DI19	drought-induced 19
Vigun03g319800	Vigun03g319800.1	Vigun03g319800.1.p	Vu03	51418095	51420731	+	Pentatricopeptide repeat (PPR) superfamily protein LENGTH=621	GO:0005515 (protein binding)	PF01535,PF13041	PTHR24015,PTHR24015:SF795				(1 of 207) PF01535//PF13041 - PPR repeat (PPR) // PPR repeat family (PPR_2)		AT3G48250.1		Pentatricopeptide repeat (PPR) superfamily protein
Vigun03g319900	Vigun03g319900.1	Vigun03g319900.1.p	Vu03	51423451	51426213	+	Pentatricopeptide repeat (PPR) superfamily protein LENGTH=621		PF01535,PF13041	PTHR24015,PTHR24015:SF795				(1 of 207) PF01535//PF13041 - PPR repeat (PPR) // PPR repeat family (PPR_2)		AT3G48250.1		Pentatricopeptide repeat (PPR) superfamily protein
Vigun03g320000	Vigun03g320000.1	Vigun03g320000.1.p	Vu03	51427152	51428158	+	PREDICTED: uncharacterized protein LOC100779226 [Glycine max]			PTHR34665						AT4G24700.1
Vigun03g320100	Vigun03g320100.1	Vigun03g320100.1.p	Vu03	51428330	51428593	-	| phloem specific protein | HC | chr3:34547442-34545420 | 20130731			PTHR38224
Vigun03g320200	Vigun03g320200.1	Vigun03g320200.1.p	Vu03	51437052	51441861	-	| ubiquitin-associated/TS-N domain protein, putative | HC | chr4:43453771-43448823 | 20130731	GO:0005515 (protein binding), GO:0008270 (zinc ion binding)	PF00564,PF00569,PF16158	PTHR20930,PTHR20930:SF0	KOG4351		K17987	(1 of 1) K17987 - next to BRCA1 gene 1 protein (NBR1)	GO:0005515,GO:0008270	AT4G24690.1		ubiquitin-associated (UBA)/TS-N domain-containing protein / octicosapeptide/Phox/Bemp1 (PB1) domain-containing protein
Vigun03g320300	Vigun03g320300.1	Vigun03g320300.1.p	Vu03	51455156	51457787	-	Leucine-rich receptor-like protein kinase family protein LENGTH=1090	GO:0005515 (protein binding)	PF13855	PTHR23155,PTHR23155:SF516	KOG4579			(1 of 3) PTHR23155:SF516 - PLANT INTRACELLULAR RAS-GROUP-RELATED LRR PROTEIN 1-RELATED	GO:0005515	AT3G11330.1	PIRL9	plant intracellular ras group-related LRR 9
Vigun03g320400	Vigun03g320400.1	Vigun03g320400.1.p	Vu03	51464196	51465673	-	Octicosapeptide/Phox/Bem1p family protein LENGTH=180	GO:0005515 (protein binding)	PF00564	PTHR31066				(1 of 36) PF00564 - PB1 domain (PB1)	GO:0005515	AT3G48240.1		Octicosapeptide/Phox/Bem1p family protein
Vigun03g320500	Vigun03g320500.1	Vigun03g320500.1.p	Vu03	51495956	51498347	+	Protein kinase superfamily protein LENGTH=337	GO:0004672 (protein kinase activity), GO:0004674 (protein serine/threonine kinase activity), GO:0005524 (ATP binding), GO:0006468 (protein phosphorylation), GO:0030246 (carbohydrate binding)	PF00069,PF00139	PTHR27007,PTHR27007:SF30	KOG1187	2.7.11.1		(1 of 1) PTHR27007:SF30 - L-TYPE LECTIN-DOMAIN CONTAINING RECEPTOR KINASE S.1	GO:0006468,GO:0005524,GO:0004672,GO:0030246	AT1G15530.1		Concanavalin A-like lectin protein kinase family protein
Vigun03g320600	Vigun03g320600.1	Vigun03g320600.1.p	Vu03	51498434	51501941	-	ferric reduction oxidase 8 LENGTH=728	GO:0016020 (membrane), GO:0016491 (oxidoreductase activity), GO:0055114 (oxidation-reduction process)	PF08022,PF01794,PF08030	PTHR11972,PTHR11972:SF83	KOG0039	1.16.1.7		(1 of 1) PTHR11972:SF83 - FERRIC REDUCTION OXIDASE 8, MITOCHONDRIAL	GO:0055114,GO:0016491	AT5G50160.1	ATFRO8,FRO8	ferric reduction oxidase 8
Vigun03g320700	Vigun03g320700.1	Vigun03g320700.1.p	Vu03	51541065	51543431	+	PREDICTED: U-box domain-containing protein 33-like [Glycine max]	GO:0006950 (response to stress)	PF00582	PTHR31964,PTHR31964:SF53		6.3.2.19		(1 of 39) PF00582 - Universal stress protein family (Usp)	GO:0006950	AT5G47740.1		Adenine nucleotide alpha hydrolases-like superfamily protein
Vigun03g320800	Vigun03g320800.1	Vigun03g320800.1.p	Vu03	51548006	51553486	+	| DEAD-box ATP-dependent RNA helicase-like protein | HC | chr4:43543552-43548350 | 20130731	GO:0003676 (nucleic acid binding), GO:0004386 (helicase activity), GO:0005524 (ATP binding), GO:0008026 (ATP-dependent helicase activity)	PF00271,PF00270	PTHR24031,PTHR24031:SF269		3.6.4.13	K12823	(1 of 1) PTHR24031:SF269 - DEAD-BOX ATP-DEPENDENT RNA HELICASE 30	GO:0005524,GO:0003676	AT5G63120.2		P-loop containing nucleoside triphosphate hydrolases superfamily protein
Vigun03g320900	Vigun03g320900.1	Vigun03g320900.1.p	Vu03	51556823	51559150	+	60S ribosomal protein L27a [Glycine max]	GO:0003735 (structural constituent of ribosome), GO:0005622 (intracellular), GO:0005840 (ribosome), GO:0006412 (translation)	PF00828	PTHR11721,PTHR11721:SF6	KOG1742		K02900	(1 of 3) K02900 - large subunit ribosomal protein L27Ae (RP-L27Ae, RPL27A)		AT1G70600.1		Ribosomal protein L18e/L15 superfamily protein
Vigun03g321000	Vigun03g321000.1	Vigun03g321000.1.p	Vu03	51571176	51575833	+	armadillo repeat only 4 LENGTH=615	GO:0005488 (binding), GO:0005515 (protein binding)	PF00514	PTHR23315,PTHR23315:SF130				(1 of 1) PTHR23315//PTHR23315:SF130 - BETA CATENIN-RELATED ARMADILLO REPEAT-CONTAINING // SUBFAMILY NOT NAMED	GO:0005515	AT3G26600.1	ARO4	armadillo repeat only 4
Vigun03g321100	Vigun03g321100.1	Vigun03g321100.1.p	Vu03	51580554	51582426	-	| myb transcription factor | HC | chr4:43561153-43559175 | 20130731	GO:0003677 (DNA binding), GO:0003682 (chromatin binding)	PF00249	PTHR10641,PTHR10641:SF466	KOG0048		K09422	(1 of 2) PTHR10641//PTHR10641:SF466 - MYB-LIKE DNA-BINDING PROTEIN MYB // SUBFAMILY NOT NAMED		AT1G57560.1	AtMYB50,MYB50	myb domain protein 50
Vigun03g321200	Vigun03g321200.1	Vigun03g321200.1.p	Vu03	51621137	51624563	+	histone deacetylase 6 LENGTH=471	GO:0004407 (histone deacetylase activity), GO:0016575 (histone deacetylation)	PF00850	PTHR10625,PTHR10625:SF109		3.5.1.98	K06067	(1 of 5) K06067 - histone deacetylase 1/2 (HDAC1_2)		AT5G63110.1	ATHDA6,AXE1,HDA6,RPD3B,RTS1,SIL1	histone deacetylase 6
Vigun03g321300	Vigun03g321300.1	Vigun03g321300.1.p	Vu03	51631492	51632651	+	S-adenosyl-L-methionine-dependent methyltransferases superfamily protein LENGTH=329			PTHR12176,PTHR12176:SF29				(1 of 2) PTHR12176:SF29 - S-ADENOSYL-L-METHIONINE-DEPENDENT METHYLTRANSFERASE DOMAIN-CONTAINING PROTEIN		AT5G63100.1		S-adenosyl-L-methionine-dependent methyltransferases superfamily protein
Vigun03g321400	Vigun03g321400.1	Vigun03g321400.1.p	Vu03	51664019	51666487	+	PREDICTED: LOB domain-containing protein 25-like [Glycine max]		PF03195	PTHR31301,PTHR31301:SF17				(1 of 48) PF03195 - Protein of unknown function DUF260 (DUF260)		AT5G63090.3	LOB	Lateral organ boundaries (LOB) domain family protein
Vigun03g321500	Vigun03g321500.1	Vigun03g321500.1.p	Vu03	51679117	51685215	-	tryptophan aminotransferase related 2 LENGTH=440	GO:0003824 (catalytic activity), GO:0016846 (carbon-sulfur lyase activity), GO:0030170 (pyridoxal phosphate binding)	PF00155	PTHR11751,PTHR11751:SF367	KOG0257	2.6.1.99,2.6.1.27	K16903	(1 of 3) K16903 - L-tryptophan---pyruvate aminotransferase (TAA1)	GO:0030170,GO:0009058	AT4G24670.1	TAR2	tryptophan aminotransferase related 2
Vigun03g321600	Vigun03g321600.1	Vigun03g321600.1.p	Vu03	51712864	51715568	+	NAD(P)-binding Rossmann-fold superfamily protein LENGTH=339	GO:0008152 (metabolic process), GO:0016491 (oxidoreductase activity)	PF08659	PTHR24320,PTHR24320:SF81	KOG1208	1.1.1.330		(1 of 5) PTHR24320:SF81 - NAD(P)-BINDING ROSSMANN-FOLD SUPERFAMILY PROTEIN		AT5G50130.1		NAD(P)-binding Rossmann-fold superfamily protein
Vigun03g321700	Vigun03g321700.1	Vigun03g321700.1.p	Vu03	51716871	51721256	-	PREDICTED: uncharacterized protein LOC100776226 isoform X1 [Glycine max]		PF08234	PTHR14281,PTHR14281:SF0	KOG4657		K11550	(1 of 2) K11550 - kinetochore protein Spc25, animal type (SPBC25, SPC25)		AT3G48210.1
Vigun03g321800	Vigun03g321800.1	Vigun03g321800.1.p	Vu03	51744893	51749641	+	ATP binding/protein serine/threonine kinase [Glycine max]	GO:0004672 (protein kinase activity), GO:0004674 (protein serine/threonine kinase activity), GO:0005515 (protein binding), GO:0005524 (ATP binding), GO:0006468 (protein phosphorylation)	PF00560,PF08263,PF13855,PF00069	PTHR27000,PTHR27000:SF2	KOG1187	2.7.11.1		(1 of 45) PF00069//PF00560//PF08263//PF13855 - Protein kinase domain (Pkinase) // Leucine Rich Repeat (LRR_1) // Leucine rich repeat N-terminal domain (LRRNT_2) // Leucine rich repeat (LRR_8)	GO:0005515,GO:0006468,GO:0005524,GO:0004672	AT5G56040.2		Leucine-rich receptor-like protein kinase family protein
Vigun03g321900	Vigun03g321900.1	Vigun03g321900.1.p	Vu03	51757155	51761402	-	Protein of Unknown Function (DUF239) LENGTH=420		PF14365,PF03080	PTHR31589,PTHR31589:SF20				(1 of 40) PF03080 - Domain of unknown function (DUF239) (DUF239)		AT5G50150.1		Protein of Unknown Function (DUF239)
Vigun03g322000	Vigun03g322000.1	Vigun03g322000.1.p	Vu03	51779524	51781610	+	UBX domain-containing protein LENGTH=480	GO:0005515 (protein binding)	PF00789	PTHR23322,PTHR23322:SF32	KOG2689		K18726	(1 of 1) PTHR23322//PTHR23322:SF32 - FAS-ASSOCIATED PROTEIN // SUBFAMILY NOT NAMED	GO:0005515	AT4G10790.1		UBX domain-containing protein
Vigun03g322100	Vigun03g322100.1	Vigun03g322100.1.p	Vu03	51783894	51789037	+	GDA1/CD39 nucleoside phosphatase family protein LENGTH=740	GO:0016787 (hydrolase activity)	PF01150	PTHR11782,PTHR11782:SF45	KOG1386	3.6.1.6		(1 of 1) 3.6.1.6 - Nucleoside diphosphate phosphatase / Nucleoside-diphosphatase	GO:0016787	AT4G19180.1		GDA1/CD39 nucleoside phosphatase family protein
Vigun03g322200	Vigun03g322200.1	Vigun03g322200.1.p	Vu03	51790259	51799197	+	Sec14p-like phosphatidylinositol transfer family protein LENGTH=263		PF00650	PTHR10174,PTHR10174:SF156	KOG1470			(1 of 1) PTHR10174:SF156 - SEC14P-LIKE PHOSPHATIDYLINOSITOL TRANSFER FAMILY PROTEIN		AT5G63060.1		Sec14p-like phosphatidylinositol transfer family protein
Vigun03g322300	Vigun03g322300.1	Vigun03g322300.1.p	Vu03	51799198	51801104	+	SOUL heme-binding family protein LENGTH=232		PF04832	PTHR11220				(1 of 12) PTHR11220 - HEME-BINDING PROTEIN-RELATED		AT1G17100.1		SOUL heme-binding family protein
Vigun03g322400	Vigun03g322400.1	Vigun03g322400.1.p	Vu03	51809517	51821403	+	| modifier OF SNC1 1, putative | HC | chr3:34767662-34777932 | 20130731			PTHR34805						AT4G24680.1	MOS1	modifier of snc1
Vigun03g322500	Vigun03g322500.1	Vigun03g322500.1.p	Vu03	51837391	51841057	+	PREDICTED: uncharacterized protein LOC100802447 isoform X1 [Glycine max]									AT5G63050.1	EMB2759	embryo defective 2759
Vigun03g322600	Vigun03g322600.1	Vigun03g322600.1.p	Vu03	51851636	51854678	+	PREDICTED: uncharacterized protein LOC100796720 isoform X2 [Glycine max]			PTHR33918,PTHR33918:SF2						AT5G63040.2
Vigun03g322700	Vigun03g322700.1	Vigun03g322700.1.p	Vu03	51859432	51862911	+	receptor-like protein kinase 2 LENGTH=1151	GO:0005515 (protein binding)	PF08263,PF00560,PF13855	PTHR27000,PTHR27000:SF187	KOG0472	2.7.11.1		(1 of 90) PF00560//PF08263//PF13855 - Leucine Rich Repeat (LRR_1) // Leucine rich repeat N-terminal domain (LRRNT_2) // Leucine rich repeat (LRR_8)	GO:0005515	AT4G20140.1	GSO1	Leucine-rich repeat transmembrane protein kinase
Vigun03g322800	Vigun03g322800.1	Vigun03g322800.1.p	Vu03	51864230	51869677	-	receptor kinase 1 LENGTH=843	GO:0004672 (protein kinase activity), GO:0005524 (ATP binding), GO:0006468 (protein phosphorylation)	PF01657,PF07714	PTHR27002,PTHR27002:SF128	KOG1187	2.7.11.1		(1 of 3) PTHR27002:SF128 - CYSTEINE-RICH RECEPTOR-LIKE PROTEIN KINASE 42	GO:0006468,GO:0004672	AT5G40380.1	CRK42	cysteine-rich RLK (RECEPTOR-like protein kinase) 42
Vigun03g322900	Vigun03g322900.1	Vigun03g322900.1.p	Vu03	51870392	51872308	-	PREDICTED: wall-associated receptor kinase-like 20-like [Glycine max]	GO:0030247 (polysaccharide binding)	PF13947	PTHR33355,PTHR33355:SF3				(1 of 65) PF13947 - Wall-associated receptor kinase galacturonan-binding (GUB_WAK_bind)	GO:0030247	AT5G50290.1
Vigun03g323000	Vigun03g323000.1	Vigun03g323000.1.p	Vu03	51874843	51879147	+	Mitochondrial import inner membrane translocase subunit Tim17/Tim22/Tim23 family protein LENGTH=201			PTHR13002	KOG4608			(1 of 1) PTHR13002 - C3ORF1 PROTEIN-RELATED		AT5G63000.1		Mitochondrial import inner membrane translocase subunit Tim17/Tim22/Tim23 family protein
Vigun03g323100	Vigun03g323100.1	Vigun03g323100.1.p	Vu03	51879426	51884912	-	FUNCTIONS IN: molecular_function unknown; INVOLVED IN: rRNA processing; LOCATED IN: cytosol, nucleolus, nucleus; EXPRESSED IN: 22 plant structures; EXPRESSED DURING: 12 growth stages;	GO:0005634 (nucleus), GO:0006364 (rRNA processing), GO:0030529 (ribonucleoprotein complex)	PF04006	PTHR17039	KOG2600		K14559	(1 of 1) K14559 - U3 small nucleolar RNA-associated protein MPP10 (MPP10)	GO:0034457,GO:0006364,GO:0005732,GO:0005634	AT5G66540.1
Vigun03g323200	Vigun03g323200.1	Vigun03g323200.1.p	Vu03	51887937	51891096	-	PREDICTED: uncharacterized protein LOC100815819 isoform X1 [Glycine max]			PTHR12242,PTHR12242:SF3						AT5G62960.1
Vigun03g323300	Vigun03g323300.1	Vigun03g323300.1.p	Vu03	51904005	51909776	-	PREDICTED: uncharacterized protein LOC100782176 isoform X1 [Glycine max]	GO:0005515 (protein binding)	PF02151,PF04379	PTHR14289,PTHR14289:SF19			K06195	(1 of 2) K06195 - ApaG protein (apaG)	GO:0005515	AT1G06110.1	SKIP16	SKP1/ASK-interacting protein 16
Vigun03g323400	Vigun03g323400.1	Vigun03g323400.1.p	Vu03	51915586	51918518	+	Glucose-6-phosphate/phosphate translocator-related LENGTH=408	GO:0005215 (transporter activity), GO:0006810 (transport), GO:0016020 (membrane), GO:0016021 (integral component of membrane)	PF03151	PTHR11132,PTHR11132:SF120	KOG1441		K15283	(1 of 2) PTHR11132//PTHR11132:SF120 - SOLUTE CARRIER FAMILY 35 // SUBFAMILY NOT NAMED		AT5G33320.1	ARAPPT,CUE1,PPT	Glucose-6-phosphate/phosphate translocator-related
Vigun03g323500	Vigun03g323500.1	Vigun03g323500.1.p	Vu03	51926815	51928384	+	| SWI3, ADA2, N-CoR and tfiiib DNA-binding domain protein | LC | chr4:34657396-34653348 | 20130731	GO:0003677 (DNA binding), GO:0003682 (chromatin binding)	PF00249	PTHR10641,PTHR10641:SF570			K09422	(1 of 2) PTHR10641:SF570 - TRANSCRIPTION FACTOR MYB98		AT4G18770.1	AtMYB98,MYB98	myb domain protein 98
Vigun03g323600	Vigun03g323600.1	Vigun03g323600.1.p	Vu03	51934283	51938021	-	PREDICTED: GDSL esterase/lipase [Glycine max]	GO:0006629 (lipid metabolic process), GO:0016787 (hydrolase activity)	PF00657	PTHR14209,PTHR14209:SF2	KOG3035	3.1.1.2		(1 of 2) 3.1.1.2 - Arylesterase / Paraoxonase	GO:0016788	AT5G62930.1		SGNH hydrolase-type esterase superfamily protein
Vigun03g323700	Vigun03g323700.1	Vigun03g323700.1.p	Vu03	51942100	51948504	-	Anion exchange family protein n=2 Tax=Populus trichocarpa RepID=B9GSX6_POPTR	GO:0005452 (inorganic anion exchanger activity), GO:0006820 (anion transport), GO:0016020 (membrane), GO:0016021 (integral component of membrane)	PF00955	PTHR11453,PTHR11453:SF51				(1 of 2) PTHR11453//PTHR11453:SF51 - ANION EXCHANGE PROTEIN // SUBFAMILY NOT NAMED	GO:0016021,GO:0006820,GO:0016020,GO:0005452	AT3G62270.1		HCO3- transporter family
Vigun03g323800	Vigun03g323800.1	Vigun03g323800.1.p	Vu03	51956324	51958536	+	| iron-sulfur cluster assembly protein IscU | HC | chr3:34952962-34954984 | 20130731	GO:0005506 (iron ion binding), GO:0016226 (iron-sulfur cluster assembly), GO:0051536 (iron-sulfur cluster binding)	PF01592	PTHR10093	KOG3361			(1 of 2) PTHR10093 - IRON-SULFUR CLUSTER ASSEMBLY ENZYME NIFU HOMOLOG	GO:0051536,GO:0016226,GO:0005506	AT4G22220.1	ATISU1,ISU1	SufE/NifU family protein
Vigun03g323900	Vigun03g323900.1	Vigun03g323900.1.p	Vu03	51958662	51960376	-	PREDICTED: inositol-tetrakisphosphate 1-kinase 1-like isoform X1 [Glycine max]	GO:0000287 (magnesium ion binding), GO:0005524 (ATP binding), GO:0005622 (intracellular), GO:0032957 (inositol trisphosphate metabolic process), GO:0046872 (metal ion binding), GO:0047325 (inositol tetrakisphosphate 1-kinase activity)	PF05770	PTHR14217,PTHR14217:SF5		2.7.1.134,2.7.1.159	K00913	(1 of 5) 2.7.1.134//2.7.1.159 - Inositol-tetrakisphosphate 1-kinase / Inositol-trisphosphate 6-kinase // Inositol-1,3,4-trisphosphate 5/6-kinase / IP56K	GO:0052726,GO:0052725,GO:0047325,GO:0032957,GO:0005622,GO:0005524,GO:0000287	AT5G16760.1		Inositol 1,3,4-trisphosphate 5/6-kinase family protein
Vigun03g324000	Vigun03g324000.1	Vigun03g324000.1.p	Vu03	51961203	51971560	-	Transducin/WD40 repeat-like superfamily protein LENGTH=839	GO:0005515 (protein binding), GO:0006364 (rRNA processing), GO:0032040 (small-subunit processome)	PF08625,PF00400	PTHR19854,PTHR19854:SF15			K14555	(1 of 1) K14555 - U3 small nucleolar RNA-associated protein 13 (UTP13, TBL3)	GO:0032040,GO:0006364,GO:0005515	AT5G16750.1	TOZ	Transducin family protein / WD-40 repeat family protein
Vigun03g324100	Vigun03g324100.1	Vigun03g324100.1.p	Vu03	51979797	51995297	+	pantothenate kinase 2 LENGTH=901	GO:0004594 (pantothenate kinase activity), GO:0005524 (ATP binding), GO:0015937 (coenzyme A biosynthetic process)	PF01937,PF03630	PTHR12280,PTHR12280:SF20	KOG2201	2.7.1.33	K09680	(1 of 3) 2.7.1.33 - Pantothenate kinase / Pantothenic acid kinase	GO:0015937,GO:0005524,GO:0004594	AT4G32180.1	ATPANK2,PANK2	pantothenate kinase 2
Vigun03g324200	Vigun03g324200.1	Vigun03g324200.1.p	Vu03	52000013	52002076	-	PREDICTED: dof zinc finger protein DOF5.6-like [Glycine max]	GO:0003677 (DNA binding)	PF02701	PTHR31992,PTHR31992:SF14				(1 of 41) PF02701 - Dof domain, zinc finger (zf-Dof)	GO:0006355,GO:0003677	AT5G62940.1	DOF5.6,HCA2	Dof-type zinc finger DNA-binding family protein
Vigun03g324300	Vigun03g324300.1	Vigun03g324300.1.p	Vu03	52010622	52014913	+	PREDICTED: probable inactive poly [ADP-ribose] polymerase SRO5-like isoform X2 [Glycine max]	GO:0003950 (NAD+ ADP-ribosyltransferase activity)	PF12174	PTHR32263,PTHR32263:SF6				(1 of 2) PTHR32263:SF6 - INACTIVE POLY [ADP-RIBOSE] POLYMERASE SRO4-RELATED		AT5G62520.1	SRO5	similar to RCD one 5
Vigun03g324400	Vigun03g324400.1	Vigun03g324400.1.p	Vu03	52020313	52021455	+	PREDICTED: uncharacterized protein LOC102660698 [Glycine max]		PF07816	PTHR33095,PTHR33095:SF10				(1 of 12) PF07816 - Protein of unknown function (DUF1645) (DUF1645)		AT1G23710.1		Protein of unknown function (DUF1645)
Vigun03g324500	Vigun03g324500.1	Vigun03g324500.1.p	Vu03	52031419	52035999	-	1-deoxy-D-xylulose 5-phosphate reductoisomerase LENGTH=477	GO:0005515 (protein binding), GO:0008299 (isoprenoid biosynthetic process), GO:0030604 (1-deoxy-D-xylulose-5-phosphate reductoisomerase activity), GO:0046872 (metal ion binding), GO:0055114 (oxidation-reduction process), GO:0070402 (NADPH binding)	PF13288,PF08436,PF02670	PTHR30525,PTHR30525:SF2		1.1.1.267	K00099	(1 of 1) K00099 - 1-deoxy-D-xylulose-5-phosphate reductoisomerase (dxr)	GO:0005515,GO:0070402,GO:0055114,GO:0046872,GO:0030604,GO:0008299	AT5G62790.1	DXR,PDE129	1-deoxy-D-xylulose 5-phosphate reductoisomerase
Vigun03g324600	Vigun03g324600.1	Vigun03g324600.1.p	Vu03	52045545	52056701	-	| peroxisomal membrane PEX14-like protein, putative | HC | chr4:43922357-43914901 | 20130731	GO:0005515 (protein binding), GO:0005778 (peroxisomal membrane)	PF04695	PTHR23058,PTHR23058:SF0	KOG2629		K13343	(1 of 2) K13343 - peroxin-14 (PEX14)	GO:0016560,GO:0005778,GO:0005515	AT5G62810.1	ATPEX14,PED2,PEX14	peroxin 14
Vigun03g324700	Vigun03g324700.1	Vigun03g324700.1.p	Vu03	52064774	52065947	-	| myb transcription factor | HC | chr4:52072242-52070924 | 20130731	GO:0003677 (DNA binding), GO:0003682 (chromatin binding)	PF00249	PTHR10641,PTHR10641:SF675			K09422	(1 of 1) PTHR10641//PTHR10641:SF675 - MYB-LIKE DNA-BINDING PROTEIN MYB // SUBFAMILY NOT NAMED		AT5G14750.1	ATMYB66,MYB66,WER,WER1	myb domain protein 66
Vigun03g324800	Vigun03g324800.1	Vigun03g324800.1.p	Vu03	52080794	52084040	-	| kinesin light chain | HC | chr6:1432756-1429354 | 20130731	GO:0005515 (protein binding)	PF07719,PF13424	PTHR19959,PTHR19959:SF156	KOG1840			(1 of 2) PTHR19959//PTHR19959:SF156 - KINESIN LIGHT CHAIN // SUBFAMILY NOT NAMED		AT1G27500.1		Tetratricopeptide repeat (TPR)-like superfamily protein
Vigun03g324900	Vigun03g324900.1	Vigun03g324900.1.p	Vu03	52086124	52089434	-	Protein kinase superfamily protein LENGTH=345	GO:0004672 (protein kinase activity), GO:0004674 (protein serine/threonine kinase activity), GO:0005524 (ATP binding), GO:0006468 (protein phosphorylation)	PF07714	PTHR23257,PTHR23257:SF475	KOG0192	2.7.11.1		(1 of 4) PTHR23257//PTHR23257:SF475 - SERINE-THREONINE PROTEIN KINASE // SUBFAMILY NOT NAMED	GO:0006468,GO:0004672	AT1G62400.1	HT1	Protein kinase superfamily protein
Vigun03g325000	Vigun03g325000.1	Vigun03g325000.1.p	Vu03	52106043	52108417	-	Uncharacterised protein family (UPF0497) LENGTH=283		PF04535	PTHR11615,PTHR11615:SF147				(1 of 2) PTHR11615//PTHR11615:SF147 - NITRATE, FROMATE, IRON DEHYDROGENASE // SUBFAMILY NOT NAMED		AT2G36330.1		Uncharacterised protein family (UPF0497)
Vigun03g325100	Vigun03g325100.1	Vigun03g325100.1.p	Vu03	52112722	52120292	-	RING-H2 finger protein 2B LENGTH=147	GO:0005515 (protein binding), GO:0008270 (zinc ion binding)	PF13639	PTHR14155,PTHR14155:SF120			K16284	(1 of 1) K16284 - E3 ubiquitin-protein ligase SIS3 [EC:6.3.2.19] (SIS3)	GO:0008270,GO:0005515	AT3G47990.1	SIS3	SUGAR-INSENSITIVE 3
Vigun03g325200	Vigun03g325200.1	Vigun03g325200.1.p	Vu03	52142023	52143796	-	Phosphoglycerate mutase family protein LENGTH=297		PF00300	PTHR23029,PTHR23029:SF45	KOG0235	3.1.3.3		(1 of 1) PTHR23029:SF45 - PHOSPHOGLYCERATE MUTASE FAMILY PROTEIN		AT5G62840.1		Phosphoglycerate mutase family protein
Sw4.1
Vigun04g140400	Vigun04g140400.1	Vigun04g140400.1.p	Vu04	34786026	34796711	-	nucleoside-triphosphatases;transmembrane receptors;nucleotide binding;ATP binding LENGTH=1309	GO:0000166 (nucleotide binding), GO:0005515 (protein binding), GO:0006952 (defense response), GO:0007165 (signal transduction), GO:0017111 (nucleoside-triphosphatase activity), GO:0043531 (ADP binding)	PF05729,PF13676	PTHR11017,PTHR11017:SF171				(1 of 15) PF05729//PF13676 - NACHT domain (NACHT) // TIR domain (TIR_2)	GO:0007165,GO:0005515	AT5G48770.1		Disease resistance protein (TIR-NBS-LRR class) family
Vigun04g140500	Vigun04g140500.1	Vigun04g140500.1.p	Vu04	34810969	34817310	-	ABCC subfamily ATP-binding cassette protein n=4 Tax=Vitis vinifera RepID=R9QT20_VITVI	GO:0000166 (nucleotide binding), GO:0005524 (ATP binding), GO:0006810 (transport), GO:0016021 (integral component of membrane), GO:0016887 (ATPase activity), GO:0017111 (nucleoside-triphosphatase activity), GO:0055085 (transmembrane transport)	PF00664,PF00005	PTHR24223,PTHR24223:SF192		3.6.3.44	K05666	(1 of 3) K05666 - ATP-binding cassette, subfamily C (CFTR/MRP), member 2 (ABCC2)	GO:0055085,GO:0042626,GO:0016021,GO:0006810,GO:0005524,GO:0016887	AT3G59140.1	ATMRP14,MRP14	multidrug resistance-associated protein 14
Vigun04g140600	Vigun04g140600.1	Vigun04g140600.1.p	Vu04	34881759	34883780	+	Pentatricopeptide repeat (PPR) superfamily protein LENGTH=792	GO:0005515 (protein binding)	PF14432,PF01535,PF13041	PTHR24015,PTHR24015:SF397				(1 of 74) PF01535//PF13041//PF14432 - PPR repeat (PPR) // PPR repeat family (PPR_2) // DYW family of nucleic acid deaminases (DYW_deaminase)		AT3G49142.1		Tetratricopeptide repeat (TPR)-like superfamily protein
Vigun04g140700	Vigun04g140700.1	Vigun04g140700.1.p	Vu04	34885298	34886045	+	Unknown protein
Sw4.2
Vigun04g173200	Vigun04g173200.1	Vigun04g173200.1.p	Vu04	39718804	39724515	-	beta-hydroxyisobutyryl-CoA hydrolase 1 LENGTH=378	GO:0003824 (catalytic activity), GO:0008152 (metabolic process)	PF16113	PTHR11941,PTHR11941:SF70	KOG1684	3.1.2.4	K05605	(1 of 3) PTHR11941//PTHR11941:SF70 - ENOYL-COA HYDRATASE-RELATED // SUBFAMILY NOT NAMED		AT5G65940.1	CHY1	beta-hydroxyisobutyryl-CoA hydrolase 1
Vigun04g173300	Vigun04g173300.1	Vigun04g173300.1.p	Vu04	39753373	39757053	-	beta-hydroxyisobutyryl-CoA hydrolase 1 LENGTH=378		PF16113	PTHR11941,PTHR11941:SF70	KOG1684	3.1.2.4	K05605	(1 of 3) PTHR11941//PTHR11941:SF70 - ENOYL-COA HYDRATASE-RELATED // SUBFAMILY NOT NAMED		AT2G30650.1		ATP-dependent caseinolytic (Clp) protease/crotonase family protein
Vigun04g173400	Vigun04g173400.1	Vigun04g173400.1.p	Vu04	39761500	39762713	+	short-chain dehydrogenase-reductase B LENGTH=298	GO:0008152 (metabolic process), GO:0016491 (oxidoreductase activity)	PF13561	PTHR24322,PTHR24322:SF600	KOG0725	1.1.1.198		(1 of 8) 1.1.1.198 - (+)-borneol dehydrogenase		AT3G51680.1		NAD(P)-binding Rossmann-fold superfamily protein
Vigun04g173500	Vigun04g173500.1	Vigun04g173500.1.p	Vu04	39765963	39770432	-	beta-hydroxyisobutyryl-CoA hydrolase 1 LENGTH=378		PF16113	PTHR11941,PTHR11941:SF70	KOG1684	3.1.2.4	K05605	(1 of 3) PTHR11941//PTHR11941:SF70 - ENOYL-COA HYDRATASE-RELATED // SUBFAMILY NOT NAMED		AT5G65940.1	CHY1	beta-hydroxyisobutyryl-CoA hydrolase 1
Sw5.1
Vigun05g018000	Vigun05g018000.1	Vigun05g018000.1.p	Vu05	1454209	1457978	-	Catalytic/ hydrolase n=7 Tax=Camelineae RepID=Q682E0_ARATH	GO:0003824 (catalytic activity), GO:0008152 (metabolic process)	PF04909	PTHR21240,PTHR21240:SF1		3.1.1.92		(1 of 1) 3.1.1.92 - 4-sulfomuconolactone hydrolase	GO:0016787	AT2G35450.1		catalytics;hydrolases
Vigun05g018100	Vigun05g018100.1	Vigun05g018100.1.p	Vu05	1458622	1462256	-	ACT domain repeat 4 LENGTH=455	GO:0008152 (metabolic process), GO:0016597 (amino acid binding)	PF01842	PTHR31096,PTHR31096:SF15		2.7.7.59		(1 of 15) 2.7.7.59 - [Protein-PII] uridylyltransferase / Uridylyl removing enzyme	GO:0016597,GO:0008152	AT1G69040.2	ACR4	ACT domain repeat 4
Vigun05g018200	Vigun05g018200.1	Vigun05g018200.1.p	Vu05	1472447	1477251	-	glucose-6-phosphate dehydrogenase 2 LENGTH=596	GO:0004345 (glucose-6-phosphate dehydrogenase activity), GO:0006006 (glucose metabolic process), GO:0050661 (NADP binding), GO:0055114 (oxidation-reduction process)	PF00479,PF02781	PTHR23429,PTHR23429:SF3		1.1.1.49	K00036	(1 of 1) PTHR23429:SF3 - GLUCOSE-6-PHOSPHATE 1-DEHYDROGENASE 2, CHLOROPLASTIC-RELATED	GO:0055114,GO:0050661,GO:0006006,GO:0004345	AT5G13110.1	G6PD2	glucose-6-phosphate dehydrogenase 2
Vigun05g018300	Vigun05g018300.1	Vigun05g018300.1.p	Vu05	1480141	1483435	-	PREDICTED: uncharacterized protein LOC100815356 isoform X1 [Glycine max]			PTHR36068,PTHR36068:SF1						AT5G13100.1
Vigun05g018400	Vigun05g018400.1	Vigun05g018400.1.p	Vu05	1490388	1493033	-	| WRKY transcription factor-like protein | HC | chr7:7196033-7200425 | 20130731			PTHR34959,PTHR34959:SF1						AT5G14090.1
Vigun05g018500	Vigun05g018500.1	Vigun05g018500.1.p	Vu05	1497935	1504518	-	| sphingosine-1-phosphate lyase | HC | chr7:7173609-7182541 | 20130731	GO:0003824 (catalytic activity), GO:0016831 (carboxy-lyase activity), GO:0019752 (carboxylic acid metabolic process), GO:0030170 (pyridoxal phosphate binding)	PF00282	PTHR11999,PTHR11999:SF5		4.1.2.27	K01634	(1 of 1) 4.1.2.27 - Sphinganine-1-phosphate aldolase / Sphingosine-1-phosphate lyase	GO:0030170,GO:0019752,GO:0016831	AT1G27980.1	ATDPL1,DPL1	dihydrosphingosine phosphate lyase
Vigun05g018600	Vigun05g018600.1	Vigun05g018600.1.p	Vu05	1511341	1516137	+	translation initiation factor 3 subunit H1 LENGTH=337	GO:0003743 (translation initiation factor activity), GO:0005515 (protein binding), GO:0005737 (cytoplasm), GO:0005852 (eukaryotic translation initiation factor 3 complex)	PF01398	PTHR10410,PTHR10410:SF3	KOG1560		K03247	(1 of 1) K03247 - translation initiation factor 3 subunit H (EIF3H)	GO:0005515,GO:0005852,GO:0005737,GO:0003743	AT1G10840.1	TIF3H1	translation initiation factor 3 subunit H1
Vigun05g018700	Vigun05g018700.1	Vigun05g018700.1.p	Vu05	1516685	1520676	-	receptor-like protein kinase 2 LENGTH=1151	GO:0004672 (protein kinase activity), GO:0005515 (protein binding), GO:0005524 (ATP binding), GO:0006468 (protein phosphorylation)	PF08263,PF13855,PF00069	PTHR27000,PTHR27000:SF221	KOG1187	2.7.11.1		(1 of 53) PF00069//PF08263//PF13855 - Protein kinase domain (Pkinase) // Leucine rich repeat N-terminal domain (LRRNT_2) // Leucine rich repeat (LRR_8)	GO:0005515,GO:0006468,GO:0005524,GO:0004672	AT3G28040.1		Leucine-rich receptor-like protein kinase family protein
Vigun05g018800	Vigun05g018800.1	Vigun05g018800.1.p	Vu05	1527221	1532622	-	Transducin/WD40 repeat-like superfamily protein LENGTH=445	GO:0005515 (protein binding)		PTHR22847,PTHR22847:SF453	KOG0315			(1 of 2) PTHR22847//PTHR22847:SF453 - WD40 REPEAT PROTEIN // SUBFAMILY NOT NAMED		AT5G56190.2		Transducin/WD40 repeat-like superfamily protein
Vigun05g018900	Vigun05g018900.1	Vigun05g018900.1.p	Vu05	1534405	1548248	-	zinc ion binding;nucleic acid binding;hydrolases, acting on acid anhydrides, in phosphorus-containing anhydrides LENGTH=891	GO:0003676 (nucleic acid binding), GO:0003677 (DNA binding), GO:0006281 (DNA repair), GO:0008270 (zinc ion binding)	PF08797,PF08774	PTHR15749,PTHR15749:SF4		3.1.4.1	K15363	(1 of 1) K15363 - fanconi-associated nuclease 1 (FAN1, MTMR15)	GO:0016818,GO:0008270,GO:0003676,GO:0016788	AT1G48360.2		zinc ion binding;nucleic acid binding;hydrolases, acting on acid anhydrides, in phosphorus-containing anhydrides
Vigun05g019000	Vigun05g019000.1	Vigun05g019000.1.p	Vu05	1549991	1557544	-	PREDICTED: bZIP transcription factor bZIP56 isoform X1 [Glycine max]		PF07889	PTHR31903,PTHR31903:SF0				(1 of 3) PF07889 - Protein of unknown function (DUF1664) (DUF1664)		AT1G24265.2		Protein of unknown function (DUF1664)
Vigun05g019100	Vigun05g019100.1	Vigun05g019100.1.p	Vu05	1564460	1566475	+	| aldo/keto reductase family oxidoreductase | HC | chr7:6923058-6919346 | 20130731		PF00248	PTHR11732,PTHR11732:SF226	KOG1575	1.1.1.317		(1 of 1) PTHR11732//PTHR11732:SF226 - ALDO/KETO REDUCTASE // SUBFAMILY NOT NAMED		AT1G60690.1		NAD(P)-linked oxidoreductase superfamily protein
Vigun05g019200	Vigun05g019200.1	Vigun05g019200.1.p	Vu05	1566814	1568391	-	PREDICTED: xyloglucan galactosyltransferase KATAMARI1-like [Glycine max]		PF03016	PTHR11062,PTHR11062:SF64	KOG1021			(1 of 1) PTHR11062:SF64 - EXOSTOSIN FAMILY PROTEIN-RELATED		AT2G29040.1		Exostosin family protein
Vigun05g019300	Vigun05g019300.1	Vigun05g019300.1.p	Vu05	1572889	1574445	+	ROP-interactive CRIB motif-containing protein 4 LENGTH=153		PF00786	PTHR23177,PTHR23177:SF23				(1 of 2) PTHR23177:SF23 - CRIB DOMAIN-CONTAINING PROTEIN RIC4		AT5G16490.1	RIC4	ROP-interactive CRIB motif-containing protein 4
Vigun05g019400	Vigun05g019400.1	Vigun05g019400.1.p	Vu05	1576218	1579897	+	Chitinase family protein LENGTH=321	GO:0004568 (chitinase activity), GO:0005975 (carbohydrate metabolic process), GO:0006032 (chitin catabolic process), GO:0016998 (cell wall macromolecule catabolic process)	PF00182	PTHR22595,PTHR22595:SF42	KOG4742			(1 of 3) PTHR22595:SF42 - CHITINASE-LIKE PROTEIN 1	GO:0016998,GO:0006032,GO:0004568	AT1G05850.1	ATCTL1,CTL1,ELP,ELP1,ERH2,HOT2,POM1	Chitinase family protein
Vigun05g019500	Vigun05g019500.1	Vigun05g019500.1.p	Vu05	1586396	1591507	+	Protein phosphatase 2C family protein LENGTH=491	GO:0003824 (catalytic activity)	PF00481	PTHR13832,PTHR13832:SF286	KOG0698	3.1.3.16		(1 of 3) PTHR13832:SF286 - PROTEIN PHOSPHATASE 2C 33-RELATED	GO:0003824,GO:0006470,GO:0004722	AT1G16220.1		Protein phosphatase 2C family protein
Vigun05g019600	Vigun05g019600.1	Vigun05g019600.1.p	Vu05	1592332	1596953	+	| disease resistance protein | LC | scaffold0133:9488-5960 | 20130731	GO:0006952 (defense response), GO:0043531 (ADP binding)	PF00931	PTHR23155,PTHR23155:SF402	KOG4658			(1 of 20) PTHR23155:SF402 - DISEASE RESISTANCE PROTEIN RPP13-RELATED	GO:0043531	AT5G43470.1	HRT,RCY1,RPP8	Disease resistance protein (CC-NBS-LRR class) family
Vigun05g019700	Vigun05g019700.1	Vigun05g019700.1.p	Vu05	1600222	1604413	+	| disease resistance protein | LC | scaffold0133:9488-5960 | 20130731	GO:0006952 (defense response), GO:0043531 (ADP binding)	PF00931	PTHR23155,PTHR23155:SF402	KOG4658		K13457	(1 of 16) K13457 - disease resistance protein RPM1 (RPM1, RPS3)	GO:0043531	AT3G46530.1	RPP13	NB-ARC domain-containing disease resistance protein
Vigun05g019800	Vigun05g019800.1	Vigun05g019800.1.p	Vu05	1618484	1628270	-	Eukaryotic aspartyl protease family protein LENGTH=485	GO:0004190 (aspartic-type endopeptidase activity), GO:0006508 (proteolysis)	PF00026	PTHR13683,PTHR13683:SF288	KOG1339	3.4.23.12		(1 of 1) PTHR13683:SF288 - ASPARTYL PROTEASE FAMILY PROTEIN-RELATED	GO:0006508,GO:0004190	AT1G05840.1		Eukaryotic aspartyl protease family protein
Vigun05g019900	Vigun05g019900.1	Vigun05g019900.1.p	Vu05	1630878	1645730	-	Ran binding protein 7 n=1 Tax=Thalassiosira pseudonana RepID=B8C038_THAPS	GO:0005488 (binding), GO:0006886 (intracellular protein transport), GO:0008536 (Ran GTPase binding)	PF08506,PF03810	PTHR10997,PTHR10997:SF35				(1 of 2) PTHR10997//PTHR10997:SF35 - IMPORTIN-7, 8, 11 // SUBFAMILY NOT NAMED	GO:0006886,GO:0008536	AT2G31660.1	SAD2,URM9	ARM repeat superfamily protein
Vigun05g020000	Vigun05g020000.1	Vigun05g020000.1.p	Vu05	1655995	1670185	+	PREDICTED: histone-lysine N-methyltransferase ATX3-like isoform X2 [Glycine max]	GO:0005515 (protein binding), GO:0005634 (nucleus), GO:0008270 (zinc ion binding), GO:0035556 (intracellular signal transduction)	PF13831,PF05964,PF00856,PF05965,PF00855,PF13771	PTHR13793,PTHR13793:SF100		2.1.1.43		(1 of 1) PTHR13793:SF100 - HISTONE-LYSINE N-METHYLTRANSFERASE ATX1-RELATED	GO:0005634,GO:0005515	AT1G05830.1	ATX2,SDG30	trithorax-like protein 2
Vigun05g020100	Vigun05g020100.1	Vigun05g020100.1.p	Vu05	1670497	1672929	-	Disease resistance-responsive (dirigent-like protein) family protein LENGTH=322		PF03018	PTHR21495,PTHR21495:SF51				(1 of 3) PTHR21495:SF51 - DIRIGENT PROTEIN 24-RELATED		AT2G39430.1		Disease resistance-responsive (dirigent-like protein) family protein
Vigun05g020200	Vigun05g020200.1	Vigun05g020200.1.p	Vu05	1683902	1692240	+	PREDICTED: E3 ubiquitin protein ligase DRIP2-like [Glycine max]			PTHR10825,PTHR10825:SF23				(1 of 1) PTHR10825:SF23 - RING FINGER PROTEIN		AT5G13250.1		RING finger protein
Vigun05g020300	Vigun05g020300.1	Vigun05g020300.1.p	Vu05	1695683	1696483	-	PREDICTED: protein bicaudal C homolog 1-B-like [Glycine max]	GO:0005515 (protein binding)	PF07647	PTHR10627	KOG4374			(1 of 3) PTHR10627 - SCP160	GO:0005515	AT3G48800.1		Sterile alpha motif (SAM) domain-containing protein
Vigun05g020400	Vigun05g020400.1	Vigun05g020400.1.p	Vu05	1701472	1708256	+	C-terminal domain phosphatase-like 3 LENGTH=1241	GO:0004721 (phosphoprotein phosphatase activity), GO:0005515 (protein binding), GO:0005634 (nucleus)	PF00533,PF03031	PTHR23081,PTHR23081:SF2		3.1.3.16	K18999	(1 of 1) PTHR23081:SF2 - RNA POLYMERASE II C-TERMINAL DOMAIN PHOSPHATASE-LIKE 3		AT2G33540.1	ATCPL3,CPL3	C-terminal domain phosphatase-like 3
Vigun05g020500	Vigun05g020500.1	Vigun05g020500.1.p	Vu05	1715896	1719417	+	serine carboxypeptidase-like 45 LENGTH=461	GO:0004185 (serine-type carboxypeptidase activity), GO:0006508 (proteolysis)	PF00450	PTHR11802,PTHR11802:SF82		3.4.16.6	K16297	(1 of 3) PTHR11802:SF82 - SERINE CARBOXYPEPTIDASE-LIKE 45-RELATED	GO:0006508,GO:0004185	AT1G28110.1	SCPL45	serine carboxypeptidase-like 45
Vigun05g020600	Vigun05g020600.1	Vigun05g020600.1.p	Vu05	1720318	1723479	-	Protein kinase superfamily protein LENGTH=401	GO:0004672 (protein kinase activity), GO:0005524 (ATP binding), GO:0006468 (protein phosphorylation)	PF07714	PTHR27000,PTHR27000:SF71	KOG1187	2.7.11.1,2.7.10.1		(1 of 42) 2.7.10.1//2.7.11.1 - Receptor protein-tyrosine kinase / Receptor protein tyrosine kinase // Non-specific serine/threonine protein kinase / Threonine-specific protein kinase	GO:0006468,GO:0004672	AT5G13290.2	CRN,SOL2	Protein kinase superfamily protein
Vigun05g020700	Vigun05g020700.1	Vigun05g020700.1.p	Vu05	1725003	1735554	-	| ADP-ribosylation factor GTPase-activating protein AGD10 | HC | chr7:6519296-6508438 | 20130731	GO:0005515 (protein binding), GO:0005737 (cytoplasm), GO:0008060 (ARF GTPase activator activity), GO:0008270 (zinc ion binding), GO:0032312 (regulation of ARF GTPase activity)	PF00169,PF03114,PF01412	PTHR23180,PTHR23180:SF284			K12489	(1 of 3) K12489 - Arf-GAP with coiled-coil, ANK repeat and PH domain-containing protein (ACAP)	GO:0005737,GO:0005515,GO:0005096	AT5G13300.1	AGD3,SFC,VAN3	ARF GTPase-activating protein
Vigun05g020800	Vigun05g020800.1	Vigun05g020800.1.p	Vu05	1738270	1742527	-	| myb/SANT-like DNA-binding domain protein | HC | chr7:6527508-6523213 | 20130731	GO:0003677 (DNA binding)	PF13837	PTHR21654,PTHR21654:SF10				(1 of 2) PTHR21654:SF10 - GT-2-RELATED PROTEIN		AT2G33550.1		Homeodomain-like superfamily protein
Vigun05g020900	Vigun05g020900.1	Vigun05g020900.1.p	Vu05	1747845	1755324	+	MEI2-like 4 LENGTH=907	GO:0000166 (nucleotide binding)	PF04059	PTHR24012,PTHR24012:SF390	KOG4660			(1 of 6) KOG4660 - Protein Mei2, essential for commitment to meiosis, and related proteins		AT5G07290.1	AML4,ML4	MEI2-like 4
Vigun05g021000	Vigun05g021000.1	Vigun05g021000.1.p	Vu05	1760972	1764139	+	| ethylene-responsive transcription factor 1B | HC | chr1:30624421-30623384 | 20130731	GO:0003677 (DNA binding), GO:0003700 (sequence-specific DNA binding transcription factor activity)	PF00847	PTHR31190				(1 of 189) PF00847 - AP2 domain (AP2)	GO:0006355,GO:0003700	AT5G13330.1	Rap2.6L	related to AP2 6l
Vigun05g021100	Vigun05g021100.1	Vigun05g021100.1.p	Vu05	1767450	1770580	-	Potential peptide N-acetyl transferase n=1 Tax=Pseudozyma hubeiensis (strain SY62) RepID=R9P4Z6_PSEHS	GO:0008080 (N-acetyltransferase activity)	PF00583	PTHR23091,PTHR23091:SF261	KOG3139	2.3.1.88	K00670	(1 of 1) PTHR23091//PTHR23091:SF261 - N-TERMINAL ACETYLTRANSFERASE // SUBFAMILY NOT NAMED	GO:0008080	AT2G38130.1	ATMAK3	Acyl-CoA N-acyltransferases (NAT) superfamily protein
Vigun05g021200	Vigun05g021200.1	Vigun05g021200.1.p	Vu05	1771364	1773339	+	PREDICTED: 60S ribosomal protein L30-like [Glycine max]	GO:0003735 (structural constituent of ribosome), GO:0005622 (intracellular), GO:0005840 (ribosome), GO:0006412 (translation)	PF01248	PTHR11449,PTHR11449:SF2	KOG2988		K02908	(1 of 2) K02908 - large subunit ribosomal protein L30e (RP-L30e, RPL30)	GO:0006412,GO:0005840,GO:0005622,GO:0003735	AT1G36240.1		Ribosomal protein L7Ae/L30e/S12e/Gadd45 family protein
Vigun05g021300	Vigun05g021300.1	Vigun05g021300.1.p	Vu05	1774105	1775211	-	NHL domain-containing protein LENGTH=387			PTHR31460,PTHR31460:SF3						AT2G01410.1		NHL domain-containing protein
Vigun05g021400	Vigun05g021400.1	Vigun05g021400.1.p	Vu05	1775762	1778505	-	DNA-directed RNA polymerase I and III subunit Rpc19 n=2 Tax=Schizosaccharomyces RepID=S9R8V9_SCHOY	GO:0003677 (DNA binding), GO:0003899 (DNA-directed RNA polymerase activity), GO:0046983 (protein dimerization activity)	PF13656	PTHR13946,PTHR13946:SF28	KOG3438	2.7.7.6	K03020	(1 of 4) K03020 - DNA-directed RNA polymerases I and III subunit RPAC2 (RPC19, POLR1D)		AT2G29540.1	ATRPAC14,ATRPC14,RPC14	RNApolymerase 14 kDa subunit
Vigun05g021500	Vigun05g021500.1	Vigun05g021500.1.p	Vu05	1780629	1784294	-	PREDICTED: uncharacterized protein LOC100804073 isoform X1 [Glycine max]			PTHR36748						AT5G16030.1
Vigun05g021600	Vigun05g021600.1	Vigun05g021600.1.p	Vu05	1785529	1788092	-	Unknown protein
Vigun05g021700	Vigun05g021700.1	Vigun05g021700.1.p	Vu05	1796507	1798022	-	allene oxide cyclase 2 LENGTH=253	GO:0009507 (chloroplast), GO:0016853 (isomerase activity)	PF06351	PTHR31843,PTHR31843:SF2		5.3.99.6	K10525	(1 of 3) 5.3.99.6 - Allene-oxide cyclase	GO:0016853,GO:0009507	AT3G25770.1	AOC2	allene oxide cyclase 2
Vigun05g021800	Vigun05g021800.1	Vigun05g021800.1.p	Vu05	1805096	1805843	+	ROTUNDIFOLIA like 21 LENGTH=40		PF08137	PTHR33102,PTHR33102:SF6				(1 of 1) PTHR33102:SF6 - DVL1-RELATED		AT1G67265.1	DVL3,RTFL21	ROTUNDIFOLIA like 21
Vigun05g021900	Vigun05g021900.1	Vigun05g021900.1.p	Vu05	1825063	1826991	+	PREDICTED: transcription factor CYCLOIDEA-like isoform X3 [Glycine max]		PF03634	PTHR31072,PTHR31072:SF18				(1 of 3) PTHR31072:SF18 - TRANSCRIPTION FACTOR TCP1		AT1G67260.1	TCP1	TCP family transcription factor
Vigun05g022000	Vigun05g022000.1	Vigun05g022000.1.p	Vu05	1839142	1845743	+	| translation initiation factor eIF-2B delta subunit | HC | chr7:6058640-6065250 | 20130731	GO:0044237 (cellular metabolic process)	PF01008	PTHR10233,PTHR10233:SF19			K03680	(1 of 3) K03680 - translation initiation factor eIF-2B subunit delta (EIF2B4)	GO:0044237	AT5G38640.1		NagB/RpiA/CoA transferase-like superfamily protein
Vigun05g022100	Vigun05g022100.1	Vigun05g022100.1.p	Vu05	1850737	1857480	+	nuclear matrix constituent protein-related LENGTH=1128			PTHR31908,PTHR31908:SF3	KOG0978			(1 of 1) PTHR31908:SF3 - PROTEIN LITTLE NUCLEI1		AT1G67230.1	LINC1	little nuclei1
Vigun05g022200	Vigun05g022200.1	Vigun05g022200.1.p	Vu05	1863345	1863953	-	disease resistance protein (TIR-NBS-LRR class) LENGTH=1400	GO:0005515 (protein binding)	PF00560	PTHR23155,PTHR23155:SF497				(1 of 3) PTHR23155//PTHR23155:SF497 - LEUCINE-RICH REPEAT-CONTAINING PROTEIN // SUBFAMILY NOT NAMED	GO:0005515	AT1G69550.1		disease resistance protein (TIR-NBS-LRR class)
Vigun05g022300	Vigun05g022300.1	Vigun05g022300.1.p	Vu05	1864026	1868985	-	Disease resistance protein (CC-NBS-LRR class) family LENGTH=889	GO:0006952 (defense response), GO:0043531 (ADP binding)	PF00931	PTHR23155,PTHR23155:SF497				(1 of 3) PTHR23155//PTHR23155:SF497 - LEUCINE-RICH REPEAT-CONTAINING PROTEIN // SUBFAMILY NOT NAMED	GO:0043531	AT4G10780.1		LRR and NB-ARC domains-containing disease resistance protein
Vigun05g022400	Vigun05g022400.1	Vigun05g022400.1.p	Vu05	1890282	1898824	-	Disease resistance protein (TIR-NBS-LRR class) family LENGTH=1031	GO:0005515 (protein binding), GO:0006952 (defense response), GO:0043531 (ADP binding)	PF13855,PF00931	PTHR23155,PTHR23155:SF497	KOG4658			(1 of 3) PTHR23155//PTHR23155:SF497 - LEUCINE-RICH REPEAT-CONTAINING PROTEIN // SUBFAMILY NOT NAMED	GO:0005515,GO:0043531	AT4G10780.1		LRR and NB-ARC domains-containing disease resistance protein
Vigun05g022500	Vigun05g022500.1	Vigun05g022500.1.p	Vu05	1898909	1904541	-	Protein kinase superfamily protein LENGTH=681	GO:0004672 (protein kinase activity), GO:0004674 (protein serine/threonine kinase activity), GO:0005524 (ATP binding), GO:0006468 (protein phosphorylation)	PF07714	PTHR27001,PTHR27001:SF132	KOG1187	2.7.11.1		(1 of 1) PTHR27001:SF132 - PROLINE-RICH RECEPTOR-LIKE PROTEIN KINASE PERK8	GO:0006468,GO:0004672	AT5G38560.1		Protein kinase superfamily protein
Vigun05g022600	Vigun05g022600.1	Vigun05g022600.1.p	Vu05	1908529	1909571	-	Zinc-binding ribosomal protein family protein LENGTH=95	GO:0003735 (structural constituent of ribosome), GO:0005622 (intracellular), GO:0005840 (ribosome), GO:0006412 (translation)	PF01907	PTHR10768	KOG3475		K02922	(1 of 4) K02922 - large subunit ribosomal protein L37e (RP-L37e, RPL37)	GO:0006412,GO:0005840,GO:0005622,GO:0003735	AT1G52300.1		Zinc-binding ribosomal protein family protein
Vigun05g022700	Vigun05g022700.1	Vigun05g022700.1.p	Vu05	1909976	1911603	-	PREDICTED: protein YLS7-like [Glycine max]		PF14416,PF13839	PTHR32285,PTHR32285:SF13				(1 of 62) PF14416 - PMR5 N terminal Domain (PMR5N)		AT5G15900.1	TBL19	TRICHOME BIREFRINGENCE-LIKE 19
Vigun05g022800	Vigun05g022800.1	Vigun05g022800.1.p	Vu05	1916298	1921181	-	PREDICTED: protein YLS7-like [Glycine max]		PF14416,PF13839	PTHR32285,PTHR32285:SF48				(1 of 62) PF14416 - PMR5 N terminal Domain (PMR5N)		AT5G15900.1	TBL19	TRICHOME BIREFRINGENCE-LIKE 19
Vigun05g022900	Vigun05g022900.1	Vigun05g022900.1.p	Vu05	1926384	1927114	+	PREDICTED: uncharacterized protein LOC102670513 [Glycine max]			PTHR34563,PTHR34563:SF1						AT3G19660.1
Vigun05g023000	Vigun05g023000.1	Vigun05g023000.1.p	Vu05	1931211	1936767	-	PREDICTED: protein FLX-like 1-like isoform X1 [Glycine max]			PTHR33405,PTHR33405:SF5						AT1G67170.1
Vigun05g023100	Vigun05g023100.1	Vigun05g023100.1.p	Vu05	1937427	1946332	-	PREDICTED: cell division cycle protein 27 homolog B-like isoform X1 [Glycine max]	GO:0005515 (protein binding), GO:0005680 (anaphase-promoting complex), GO:0030154 (cell differentiation), GO:0051302 (regulation of cell division)	PF13371,PF14559,PF12895,PF07719	PTHR12558,PTHR12558:SF13			K03350	(1 of 2) K03350 - anaphase-promoting complex subunit 3 (APC3, CDC27)		AT2G20000.1	CDC27b,HBT	CDC27 family protein
Vigun05g023200	Vigun05g023200.1	Vigun05g023200.1.p	Vu05	1948224	1950189	+	unknown protein; FUNCTIONS IN: molecular_function unknown; INVOLVED IN: biological_process unknown; LOCATED IN: endomembrane system; BEST Arabidopsis thaliana protein match is: unknown protein . LENGTH=62		PF14990	PTHR28492,PTHR28492:SF1				(1 of 2) PF14990 - Domain of unknown function (DUF4516) (DUF4516)		AT4G26055.1
Vigun05g023300	Vigun05g023300.1	Vigun05g023300.1.p	Vu05	1951833	1956147	-	| cofactor-independent phosphoglycerate mutase | HC | chr7:6441063-6435341 | 20130731	GO:0003824 (catalytic activity), GO:0008152 (metabolic process), GO:0046872 (metal ion binding)	PF01676,PF10143	PTHR31209,PTHR31209:SF0		5.4.2.12		(1 of 3) 5.4.2.12 - Phosphoglycerate mutase (2,3-diphosphoglycerate-independent) / Phosphoglyceromutase	GO:0046872,GO:0003824,GO:0046537	AT3G30841.1		Cofactor-independent phosphoglycerate mutase
Vigun05g023400	Vigun05g023400.1	Vigun05g023400.1.p	Vu05	1958063	1959187	-	Unknown protein			PTHR34191,PTHR34191:SF2				(1 of 14) PTHR34191:SF2 - STRESS-INDUCED PROTEIN KIN1-RELATED		AT5G38760.1		Late embryogenesis abundant protein (LEA) family protein
Vigun05g023500	Vigun05g023500.1	Vigun05g023500.1.p	Vu05	1963126	1966756	+	PREDICTED: protein YIF1B-like isoform X5 [Glycine max]		PF03878	PTHR14083,PTHR14083:SF5	KOG3094			(1 of 2) PTHR14083 - YIP1 INTERACTING FACTOR HOMOLOG YIF1 PROTEIN		AT3G59500.1		Integral membrane HRF1 family protein
Vigun05g023600	Vigun05g023600.1	Vigun05g023600.1.p	Vu05	1968775	1971718	+	| proline dehydrogenase | HC | chr6:6336598-6332003 | 20130731	GO:0004657 (proline dehydrogenase activity), GO:0006537 (glutamate biosynthetic process), GO:0006562 (proline catabolic process), GO:0055114 (oxidation-reduction process)	PF01619	PTHR13914,PTHR13914:SF0	KOG0186	1.5.5.2	K00318	(1 of 3) 1.5.5.2 - Proline dehydrogenase	GO:0006562,GO:0004657	AT5G38710.1		Methylenetetrahydrofolate reductase family protein
Vigun05g023700	Vigun05g023700.1	Vigun05g023700.1.p	Vu05	1977897	1978145	+	conserved peptide upstream open reading frame 9 LENGTH=52		PF08132	PTHR35727,PTHR35727:SF1				(1 of 3) PTHR35727:SF1 - CONSERVED PEPTIDE UPSTREAM OPEN READING FRAME 10-RELATED		AT5G15948.1	CPuORF10	conserved peptide upstream open reading frame 10
Vigun05g023800	Vigun05g023800.1	Vigun05g023800.1.p	Vu05	1978211	1979584	+	Adenosylmethionine decarboxylase family protein LENGTH=349	GO:0004014 (adenosylmethionine decarboxylase activity), GO:0006597 (spermine biosynthetic process), GO:0008295 (spermidine biosynthetic process)	PF01536	PTHR11570,PTHR11570:SF4	KOG0788	4.1.1.50	K01611	(1 of 5) 4.1.1.50 - Adenosylmethionine decarboxylase / S-adenosyl-L-methionine decarboxylase	GO:0008295,GO:0006597,GO:0004014	AT3G25570.2		Adenosylmethionine decarboxylase family protein
Vigun05g023900	Vigun05g023900.1	Vigun05g023900.1.p	Vu05	1982145	1982968	+	Unknown protein			PTHR34191,PTHR34191:SF2				(1 of 14) PTHR34191:SF2 - STRESS-INDUCED PROTEIN KIN1-RELATED		AT5G38760.1		Late embryogenesis abundant protein (LEA) family protein
Vigun05g024000	Vigun05g024000.1	Vigun05g024000.1.p	Vu05	1983137	1984146	-	NAD(P)-binding Rossmann-fold superfamily protein LENGTH=303	GO:0008152 (metabolic process), GO:0016491 (oxidoreductase activity)	PF08659	PTHR24322,PTHR24322:SF441	KOG0725	1.1.1.145,1.1.1.51		(1 of 4) 1.1.1.145 - 3-beta-hydroxy-Delta(5)-steroid dehydrogenase / Progesterone reductase		AT3G42960.1	ASD,ATA1,TA1	TAPETUM 1
Vigun05g024100	Vigun05g024100.1	Vigun05g024100.1.p	Vu05	1985451	1988773	+	Pentatricopeptide repeat (PPR) superfamily protein LENGTH=665		PF13812,PF01535,PF13041	PTHR24015,PTHR24015:SF350				(1 of 55) PF01535//PF13041//PF13812 - PPR repeat (PPR) // PPR repeat family (PPR_2) // Pentatricopeptide repeat domain (PPR_3)		AT3G02490.1		Pentatricopeptide repeat (PPR) superfamily protein
Vigun05g024200	Vigun05g024200.1	Vigun05g024200.1.p	Vu05	1990395	1991952	+	Unknown protein
Vigun05g024300	Vigun05g024300.1	Vigun05g024300.1.p	Vu05	2001441	2005611	+	ATP binding/protein serine/threonine kinase [Glycine max]	GO:0004672 (protein kinase activity), GO:0004674 (protein serine/threonine kinase activity), GO:0005524 (ATP binding), GO:0006468 (protein phosphorylation)	PF13855,PF08263,PF00069	PTHR27001,PTHR27001:SF217	KOG1187	2.7.11.1		(1 of 2) PTHR27001:SF217 - PROTEIN NSP-INTERACTING KINASE 1	GO:0005515,GO:0006468,GO:0005524,GO:0004672	AT5G16000.1	NIK1	NSP-interacting kinase 1
Vigun05g024400	Vigun05g024400.1	Vigun05g024400.1.p	Vu05	2016174	2018800	+	zinc finger protein CONSTANS-LIKE 2 [Glycine max]	GO:0005622 (intracellular), GO:0008270 (zinc ion binding)	PF00643	PTHR31319,PTHR31319:SF10				(1 of 2) PTHR31319:SF10 - ZINC FINGER PROTEIN CONSTANS-RELATED	GO:0008270,GO:0005622	AT3G02380.1	ATCOL2,COL2	CONSTANS-like 2
Vigun05g024500	Vigun05g024500.1	Vigun05g024500.1.p	Vu05	2022531	2026121	+	Ribosomal RNA processing Brix domain protein LENGTH=315		PF04427	PTHR13634	KOG2971		K14820	(1 of 2) K14820 - ribosome biogenesis protein BRX1 (BRX1, BRIX1)		AT3G15460.1		Ribosomal RNA processing Brix domain protein
Vigun05g024600	Vigun05g024600.1	Vigun05g024600.1.p	Vu05	2028664	2029486	+	PREDICTED: protein GLUTAMINE DUMPER 5-like [Glycine max]			PTHR33228,PTHR33228:SF3				(1 of 3) PTHR33228:SF3 - PROTEIN GLUTAMINE DUMPER 7		AT4G25760.1	ATGDU2,GDU2	glutamine dumper 2
Vigun05g024700	Vigun05g024700.1	Vigun05g024700.1.p	Vu05	2030796	2031149	-	SCR-like 11 LENGTH=86	GO:0007165 (signal transduction)	PF06876	PTHR34450,PTHR34450:SF1				(1 of 4) PTHR34450:SF1 - DEFENSIN-LIKE PROTEIN 226-RELATED	GO:0007165	AT4G15733.1	SCRL11	SCR-like 11
Vigun05g024800	Vigun05g024800.1	Vigun05g024800.1.p	Vu05	2033693	2034094	-	| SCR related | HC | chr7:5674430-5674951 | 20130731	GO:0007165 (signal transduction)	PF06876	PTHR34450,PTHR34450:SF1				(1 of 4) PTHR34450:SF1 - DEFENSIN-LIKE PROTEIN 226-RELATED	GO:0007165	AT4G15733.1	SCRL11	SCR-like 11
Vigun05g024900	Vigun05g024900.1	Vigun05g024900.1.p	Vu05	2036345	2036724	-	| SCR related | HC | chr7:5674430-5674951 | 20130731	GO:0007165 (signal transduction)	PF06876					(1 of 5) PF06876 - Plant self-incompatibility response (SCRL) protein (SCRL)	GO:0007165	AT4G15733.1	SCRL11	SCR-like 11
Vigun05g025000	Vigun05g025000.1	Vigun05g025000.1.p	Vu05	2040196	2040687	-	| SCR related | HC | chr7:5674430-5674951 | 20130731	GO:0007165 (signal transduction)	PF06876	PTHR34450,PTHR34450:SF1				(1 of 4) PTHR34450:SF1 - DEFENSIN-LIKE PROTEIN 226-RELATED	GO:0007165	AT4G15733.1	SCRL11	SCR-like 11
Vigun05g025100	Vigun05g025100.1	Vigun05g025100.1.p	Vu05	2044193	2044694	-	| SCR related | HC | chr7:5674430-5674951 | 20130731	GO:0007165 (signal transduction)	PF06876	PTHR34450,PTHR34450:SF1				(1 of 4) PTHR34450:SF1 - DEFENSIN-LIKE PROTEIN 226-RELATED	GO:0007165	AT4G15733.1	SCRL11	SCR-like 11
Vigun05g025200	Vigun05g025200.1	Vigun05g025200.1.p	Vu05	2053067	2054371	+	glutamine dumper 5 LENGTH=131			PTHR33228,PTHR33228:SF3				(1 of 3) PTHR33228:SF3 - PROTEIN GLUTAMINE DUMPER 7		AT4G25760.1	ATGDU2,GDU2	glutamine dumper 2
Vigun05g025300	Vigun05g025300.1	Vigun05g025300.1.p	Vu05	2059596	2061211	+	PREDICTED: uncharacterized protein LOC102660012 isoform X1 [Glycine max]			PTHR33347,PTHR33347:SF3						AT5G38790.1
Vigun05g025400	Vigun05g025400.1	Vigun05g025400.1.p	Vu05	2064072	2067162	-	6-phosphogluconate dehydrogenase family protein LENGTH=486	GO:0004616 (phosphogluconate dehydrogenase (decarboxylating) activity), GO:0006098 (pentose-phosphate shunt), GO:0016491 (oxidoreductase activity), GO:0050661 (NADP binding), GO:0050662 (coenzyme binding), GO:0055114 (oxidation-reduction process)	PF03446,PF00393	PTHR11811,PTHR11811:SF33		1.1.1.44	K00033	(1 of 3) 1.1.1.44 - Phosphogluconate dehydrogenase (NADP(+)-dependent, decarboxylating) / Phosphogluconic acid dehydrogenase	GO:0055114,GO:0004616,GO:0050661,GO:0006098	AT3G02360.2		6-phosphogluconate dehydrogenase family protein
Vigun05g025500	Vigun05g025500.1	Vigun05g025500.1.p	Vu05	2070001	2070591	-	PREDICTED: TGACG-sequence-specific DNA-binding protein TGA-1B-like [Glycine max]	GO:0003700 (sequence-specific DNA binding transcription factor activity), GO:0043565 (sequence-specific DNA binding)	PF00170	PTHR22952,PTHR22952:SF201				(1 of 2) PTHR22952:SF201 - BASIC LEUCINE-ZIPPER 42-RELATED	GO:0043565,GO:0006355,GO:0003700	AT3G30530.1	ATBZIP42,bZIP42	basic leucine-zipper 42
Vigun05g025600	Vigun05g025600.1	Vigun05g025600.1.p	Vu05	2084077	2087598	+	Pentatricopeptide repeat (PPR) superfamily protein LENGTH=903	GO:0005515 (protein binding)	PF14432,PF01535,PF13041	PTHR24015,PTHR24015:SF52				(1 of 74) PF01535//PF13041//PF14432 - PPR repeat (PPR) // PPR repeat family (PPR_2) // DYW family of nucleic acid deaminases (DYW_deaminase)		AT3G02330.1		Pentatricopeptide repeat (PPR) superfamily protein
Vigun05g025700	Vigun05g025700.1	Vigun05g025700.1.p	Vu05	2087676	2092772	-	PREDICTED: WPP domain-interacting tail-anchored protein 1-like isoform X2 [Glycine max]			PTHR35705,PTHR35705:SF1				(1 of 2) PTHR35705:SF1 - WPP DOMAIN-INTERACTING TAIL-ANCHORED PROTEIN 1		AT5G11390.1	WIT1	WPP domain-interacting protein 1
Vigun05g025800	Vigun05g025800.1	Vigun05g025800.1.p	Vu05	2097762	2101929	+	Transmembrane amino acid transporter family protein LENGTH=460		PF03222	PTHR22950,PTHR22950:SF288	KOG1305		K14207	(1 of 4) K14207 - solute carrier family 38 (sodium-coupled neutral amino acid transporter), member 2 (SLC38A2, SNAT2)	GO:0003333	AT3G30390.2		Transmembrane amino acid transporter family protein
Vigun05g025900	Vigun05g025900.1	Vigun05g025900.1.p	Vu05	2102202	2103875	-	PREDICTED: UPF0481 protein [Glycine max]		PF03140	PTHR31549,PTHR31549:SF23				(1 of 55) PF03140 - Plant protein of unknown function (DUF247)		AT3G02645.1		Plant protein of unknown function (DUF247)
Vigun05g026000	Vigun05g026000.1	Vigun05g026000.1.p	Vu05	2104165	2108306	+	Pentatricopeptide repeat (PPR) superfamily protein LENGTH=540	GO:0005515 (protein binding)	PF01535,PF13041	PTHR24015,PTHR24015:SF700				(1 of 207) PF01535//PF13041 - PPR repeat (PPR) // PPR repeat family (PPR_2)		AT3G29290.1	emb2076	Pentatricopeptide repeat (PPR) superfamily protein
Vigun05g026100	Vigun05g026100.1	Vigun05g026100.1.p	Vu05	2108653	2112619	-	Pentatricopeptide repeat (PPR) superfamily protein LENGTH=819	GO:0005515 (protein binding)	PF01535,PF13041	PTHR24015,PTHR24015:SF366				(1 of 207) PF01535//PF13041 - PPR repeat (PPR) // PPR repeat family (PPR_2)		AT2G31400.1	GUN1	genomes uncoupled 1
Vigun05g026200	Vigun05g026200.1	Vigun05g026200.1.p	Vu05	2113637	2128717	+	PREDICTED: kanadaptin-like isoform X1 [Glycine max]	GO:0005515 (protein binding)	PF00498	PTHR23308,PTHR23308:SF2	KOG1881			(1 of 1) PTHR23308:SF2 - KANADAPTIN	GO:0005515	AT5G38840.1		SMAD/FHA domain-containing protein
Vigun05g026300	Vigun05g026300.1	Vigun05g026300.1.p	Vu05	2129593	2141635	-	| DNA-directed RNA polymerase-like protein | HC | chr8:27401434-27394114 | 20130731	GO:0003677 (DNA binding), GO:0003899 (DNA-directed RNA polymerase activity)	PF14700,PF00940	PTHR10102,PTHR10102:SF3		2.7.7.6	K10908	(1 of 2) PTHR10102//PTHR10102:SF3 - DNA-DIRECTED RNA POLYMERASE, MITOCHONDRIAL // SUBFAMILY NOT NAMED	GO:0006351,GO:0003899,GO:0003677	AT5G15700.1		DNA/RNA polymerases superfamily protein
Vigun05g026400	Vigun05g026400.1	Vigun05g026400.1.p	Vu05	2147057	2148115	+	Beta-1,3-N-Acetylglucosaminyltransferase family protein LENGTH=122			PTHR33184,PTHR33184:SF11				(1 of 13) PTHR33184:SF11 - BETA-1,3-N-ACETYLGLUCOSAMINYLTRANSFERASE FAMILY PROTEIN		AT4G32110.1		Beta-1,3-N-Acetylglucosaminyltransferase family protein
Vigun05g026500	Vigun05g026500.1	Vigun05g026500.1.p	Vu05	2149963	2154922	-	| alpha/beta-hydrolase superfamily protein | HC | chr7:5547890-5552949 | 20130731		PF12695	PTHR12277,PTHR12277:SF77	KOG1552			(1 of 12) KOG1552 - Predicted alpha/beta hydrolase		AT3G30380.2		alpha/beta-Hydrolases superfamily protein
Vigun05g026600	Vigun05g026600.1	Vigun05g026600.1.p	Vu05	2157426	2160099	+	F-box family protein LENGTH=442	GO:0005515 (protein binding)	PF00646	PTHR32133,PTHR32133:SF103				(1 of 166) PF00646 - F-box domain (F-box)	GO:0005515	AT5G15710.1		Galactose oxidase/kelch repeat superfamily protein
Vigun05g026700	Vigun05g026700.1	Vigun05g026700.1.p	Vu05	2166318	2168165	+	PREDICTED: uncharacterized protein LOC100794762 [Glycine max]
Vigun05g026800	Vigun05g026800.1	Vigun05g026800.1.p	Vu05	2170119	2175317	+	Protein kinase superfamily protein LENGTH=434	GO:0004672 (protein kinase activity), GO:0004674 (protein serine/threonine kinase activity), GO:0005524 (ATP binding), GO:0006468 (protein phosphorylation)	PF07714	PTHR27003,PTHR27003:SF16	KOG1187	2.7.11.1		(1 of 1297) 2.7.11.1 - Non-specific serine/threonine protein kinase / Threonine-specific protein kinase	GO:0006468,GO:0004672	AT5G15730.1		Protein kinase superfamily protein
Vigun05g026900	Vigun05g026900.1	Vigun05g026900.1.p	Vu05	2175858	2180135	-	Phosphatidylinositol 3- and 4-kinase family protein LENGTH=622		PF00454	PTHR15245,PTHR15245:SF11	KOG2381	2.7.1.67		(1 of 2) PTHR15245:SF11 - PHOSPHATIDYLINOSITOL 3-KINASE-RELATED PROTEIN KINASE	GO:0016773	AT2G03890.1	ATPI4K GAMMA 7,PI4K GAMMA 7,UBDK GAMMA 7	phosphoinositide 4-kinase gamma 7
Vigun05g027000	Vigun05g027000.1	Vigun05g027000.1.p	Vu05	2186588	2191980	+	PREDICTED: uncharacterized protein At1g04910-like [Glycine max]		PF10250	PTHR31741,PTHR31741:SF18				(1 of 39) PF10250 - GDP-fucose protein O-fucosyltransferase (O-FucT)		AT3G30300.1		O-fucosyltransferase family protein
Vigun05g027100	Vigun05g027100.1	Vigun05g027100.1.p	Vu05	2193637	2197275	-	PREDICTED: transcription factor BIM1-like [Glycine max]	GO:0046983 (protein dimerization activity)	PF00010	PTHR12565,PTHR12565:SF85				(1 of 1) PTHR12565:SF85 - TRANSCRIPTION FACTOR BIM3	GO:0046983	AT1G69010.1	BIM2	BES1-interacting Myc-like protein 2
Vigun05g027200	Vigun05g027200.1	Vigun05g027200.1.p	Vu05	2199370	2202618	-	PREDICTED: uncharacterized protein At1g04910-like [Glycine max]		PF10250	PTHR31741,PTHR31741:SF17				(1 of 2) PTHR31741:SF17 - O-FUCOSYLTRANSFERASE-LIKE PROTEIN		AT5G15740.1		O-fucosyltransferase family protein
Vigun05g027300	Vigun05g027300.1	Vigun05g027300.1.p	Vu05	2205170	2227194	-	auxin transport protein (BIG) LENGTH=5098	GO:0004842 (ubiquitin-protein ligase activity), GO:0005488 (binding), GO:0005515 (protein binding), GO:0008270 (zinc ion binding)	PF00569,PF13764	PTHR21725,PTHR21725:SF1	KOG1776	6.3.2.19	K10691	(1 of 1) K10691 - E3 ubiquitin-protein ligase UBR4 (UBR4, ZUBR1)	GO:0008270	AT3G02260.1	ASA1,BIG,CRM1,DOC1,LPR1,TIR3,UMB1	auxin transport protein (BIG)
Vigun05g027400	Vigun05g027400.1	Vigun05g027400.1.p	Vu05	2228786	2234187	-	PREDICTED: WD repeat-containing protein 5-like [Glycine max]	GO:0005515 (protein binding)	PF00400	PTHR18763	KOG0646		K14829	(1 of 3) K14829 - pre-rRNA-processing protein IPI3 (IPI3)	GO:0005515	AT3G49180.1	RID3	Transducin/WD40 repeat-like superfamily protein
Vigun05g027500	Vigun05g027500.1	Vigun05g027500.1.p	Vu05	2235886	2238959	-	Pentatricopeptide repeat (PPR) superfamily protein LENGTH=871	GO:0005515 (protein binding)	PF13812,PF13041,PF01535,PF14432	PTHR24015,PTHR24015:SF611				(1 of 16) PF01535//PF13041//PF13812//PF14432 - PPR repeat (PPR) // PPR repeat family (PPR_2) // Pentatricopeptide repeat domain (PPR_3) // DYW family of nucleic acid deaminases (DYW_deaminase)		AT3G46790.1	CRR2	Tetratricopeptide repeat (TPR)-like superfamily protein
Vigun05g027600	Vigun05g027600.1	Vigun05g027600.1.p	Vu05	2240022	2242544	+	F-box and associated interaction domains-containing protein LENGTH=364	GO:0005515 (protein binding)	PF07734,PF00646	PTHR32133,PTHR32133:SF89				(1 of 9) PF00646//PF07734 - F-box domain (F-box) // F-box associated (FBA_1)	GO:0005515	AT3G23880.1		F-box and associated interaction domains-containing protein
Vigun05g027700	Vigun05g027700.1	Vigun05g027700.1.p	Vu05	2242631	2245166	+	UDP-Glycosyltransferase superfamily protein LENGTH=496	GO:0008152 (metabolic process)	PF00201	PTHR11926,PTHR11926:SF248			K13496	(1 of 13) K13496 - UDP-glucosyl transferase 73C [EC:2.4.1.-] Glc - brassinosteroid (UGT73C)	GO:0016758,GO:0008152	AT2G36780.1		UDP-Glycosyltransferase superfamily protein
Vigun05g027800	Vigun05g027800.1	Vigun05g027800.1.p	Vu05	2245167	2247214	+	F-box family protein LENGTH=427	GO:0005515 (protein binding)	PF07734,PF00646	PTHR32133,PTHR32133:SF89				(1 of 9) PF00646//PF07734 - F-box domain (F-box) // F-box associated (FBA_1)	GO:0005515	AT3G06240.1		F-box family protein
Vigun05g027900	Vigun05g027900.1	Vigun05g027900.1.p	Vu05	2246809	2249684	-	Pollen Ole e 1 allergen and extensin family protein LENGTH=401		PF01190	PTHR31614,PTHR31614:SF9				(1 of 34) PF01190 - Pollen proteins Ole e I like (Pollen_Ole_e_I)		AT5G15780.1		Pollen Ole e 1 allergen and extensin family protein
Vigun05g028000	Vigun05g028000.1	Vigun05g028000.1.p	Vu05	2250159	2258770	-	| hypothetical protein | HC | chr7:5334737-5343441 | 20130731		PF14817	PTHR34968				(1 of 1) PF14817 - HAUS augmin-like complex subunit 5 (HAUS5)	GO:0051225	AT5G38880.1
Vigun05g028100	Vigun05g028100.1	Vigun05g028100.1.p	Vu05	2266675	2267409	-	Unknown protein
Vigun05g028200	Vigun05g028200.1	Vigun05g028200.1.p	Vu05	2267397	2270118	+	PREDICTED: RING finger protein 165-like [Glycine max]	GO:0005515 (protein binding), GO:0008270 (zinc ion binding)	PF12678	PTHR22763,PTHR22763:SF34				(1 of 2) PTHR22763//PTHR22763:SF34 - RING ZINC FINGER PROTEIN // SUBFAMILY NOT NAMED	GO:0008270	AT5G38895.2		RING/U-box superfamily protein
Vigun05g028300	Vigun05g028300.1	Vigun05g028300.1.p	Vu05	2271523	2274111	-	| DSBA oxidoreductase family protein | HC | chr7:5267213-5271627 | 20130731	GO:0015035 (protein disulfide oxidoreductase activity)	PF01323	PTHR13887,PTHR13887:SF10				(1 of 2) PTHR13887 - GLUTATHIONE S-TRANSFERASE KAPPA	GO:0015035	AT5G38900.1		Thioredoxin superfamily protein
Vigun05g028400	Vigun05g028400.1	Vigun05g028400.1.p	Vu05	2274599	2276187	-	Protein kinase superfamily protein LENGTH=815	GO:0004672 (protein kinase activity), GO:0005524 (ATP binding), GO:0006468 (protein phosphorylation)	PF00069	PTHR27003,PTHR27003:SF41	KOG1187	2.7.11.1		(1 of 1297) 2.7.11.1 - Non-specific serine/threonine protein kinase / Threonine-specific protein kinase	GO:0006468,GO:0005524,GO:0004672	AT3G51550.1	FER	Malectin/receptor-like protein kinase family protein
Vigun05g028500	Vigun05g028500.1	Vigun05g028500.1.p	Vu05	2279414	2282583	-	Protein kinase superfamily protein LENGTH=815	GO:0004672 (protein kinase activity), GO:0005524 (ATP binding), GO:0006468 (protein phosphorylation)	PF07714	PTHR27003,PTHR27003:SF41	KOG1187	2.7.11.1		(1 of 1297) 2.7.11.1 - Non-specific serine/threonine protein kinase / Threonine-specific protein kinase	GO:0006468,GO:0004672	AT3G51550.1	FER	Malectin/receptor-like protein kinase family protein
Vigun05g028600	Vigun05g028600.1	Vigun05g028600.1.p	Vu05	2289897	2292304	-	Protein kinase superfamily protein LENGTH=829	GO:0004672 (protein kinase activity), GO:0005524 (ATP binding), GO:0006468 (protein phosphorylation)	PF07714	PTHR27003,PTHR27003:SF41	KOG1187	2.7.11.1		(1 of 1297) 2.7.11.1 - Non-specific serine/threonine protein kinase / Threonine-specific protein kinase	GO:0006468,GO:0004672	AT3G51550.1	FER	Malectin/receptor-like protein kinase family protein
Vigun05g028700	Vigun05g028700.1	Vigun05g028700.1.p	Vu05	2292305	2294946	-	Protein kinase superfamily protein LENGTH=815	GO:0004672 (protein kinase activity), GO:0005524 (ATP binding), GO:0006468 (protein phosphorylation)	PF07714	PTHR27003,PTHR27003:SF41	KOG1187	2.7.11.1	K04730	(1 of 21) K04730 - interleukin-1 receptor-associated kinase 1 (IRAK1)	GO:0006468,GO:0004672	AT3G51550.1	FER	Malectin/receptor-like protein kinase family protein
Vigun05g028800	Vigun05g028800.1	Vigun05g028800.1.p	Vu05	2300078	2301645	-	Protein kinase superfamily protein LENGTH=829	GO:0004672 (protein kinase activity), GO:0005524 (ATP binding), GO:0006468 (protein phosphorylation)	PF07714	PTHR27003,PTHR27003:SF41	KOG1187	2.7.11.1		(1 of 1297) 2.7.11.1 - Non-specific serine/threonine protein kinase / Threonine-specific protein kinase	GO:0006468,GO:0004672	AT3G51550.1	FER	Malectin/receptor-like protein kinase family protein
Vigun05g028900	Vigun05g028900.1	Vigun05g028900.1.p	Vu05	2305007	2311970	+	PREDICTED: RING-H2 finger protein ATL54-like [Glycine max]	GO:0005515 (protein binding), GO:0008270 (zinc ion binding)	PF12678	PTHR22763,PTHR22763:SF34				(1 of 2) PTHR22763//PTHR22763:SF34 - RING ZINC FINGER PROTEIN // SUBFAMILY NOT NAMED	GO:0008270	AT5G15790.1		RING/U-box superfamily protein
Vigun05g029000	Vigun05g029000.1	Vigun05g029000.1.p	Vu05	2312402	2315578	-	| DSBA oxidoreductase family protein | HC | chr7:5267213-5271627 | 20130731	GO:0015035 (protein disulfide oxidoreductase activity)	PF01323	PTHR13887,PTHR13887:SF10				(1 of 2) PTHR13887 - GLUTATHIONE S-TRANSFERASE KAPPA	GO:0015035	AT5G38900.1		Thioredoxin superfamily protein
Vigun05g029100	Vigun05g029100.1	Vigun05g029100.1.p	Vu05	2316412	2322356	+	Regulator of chromosome condensation (RCC1) family protein LENGTH=471		PF00415	PTHR22870,PTHR22870:SF170	KOG1427			(1 of 1) PTHR22870:SF170 - REGULATOR OF CHROMOSOME CONDENSATION FAMILY PROTEIN		AT3G02300.1		Regulator of chromosome condensation (RCC1) family protein
Vigun05g029200	Vigun05g029200.1	Vigun05g029200.1.p	Vu05	2323221	2330371	-	PREDICTED: MADS-box transcription factor 6 [Glycine max]	GO:0003677 (DNA binding), GO:0003700 (sequence-specific DNA binding transcription factor activity), GO:0005634 (nucleus), GO:0046983 (protein dimerization activity)	PF00319,PF01486	PTHR11945,PTHR11945:SF155	KOG0014		K09264	(1 of 3) PTHR11945:SF155 - AGAMOUS-LIKE MADS-BOX PROTEIN AGL8-RELATED	GO:0046983,GO:0003677,GO:0006355,GO:0005634,GO:0003700	AT5G60910.1	AGL8,FUL	AGAMOUS-like 8
Vigun05g029300	Vigun05g029300.1	Vigun05g029300.1.p	Vu05	2338818	2344642	-	MADS-box transcription factor family protein LENGTH=248	GO:0003677 (DNA binding), GO:0003700 (sequence-specific DNA binding transcription factor activity), GO:0005634 (nucleus), GO:0046983 (protein dimerization activity)	PF00319,PF01486	PTHR11945,PTHR11945:SF196	KOG0014		K09264	(1 of 4) PTHR11945//PTHR11945:SF196 - MADS BOX PROTEIN // SUBFAMILY NOT NAMED	GO:0046983,GO:0003677,GO:0006355,GO:0005634,GO:0003700	AT3G02310.1	AGL4,SEP2	K-box region and MADS-box transcription factor family protein
Vigun05g029400	Vigun05g029400.1	Vigun05g029400.1.p	Vu05	2349919	2351250	-	| myb transcription factor | HC | chr1:17119422-17117606 | 20130731	GO:0003677 (DNA binding), GO:0003682 (chromatin binding)	PF00249	PTHR10641,PTHR10641:SF572			K09422	(1 of 1) PTHR10641:SF572 - MYB TRANSCRIPTION FACTOR		AT3G30210.1	ATMYB121,MYB121	myb domain protein 121
Vigun05g029500	Vigun05g029500.1	Vigun05g029500.1.p	Vu05	2360705	2363287	+	2-oxoglutarate (2OG) and Fe(II)-dependent oxygenase superfamily protein LENGTH=341	GO:0016491 (oxidoreductase activity), GO:0055114 (oxidation-reduction process)	PF14226,PF03171	PTHR10209,PTHR10209:SF124	KOG0143			(1 of 3) PTHR10209//PTHR10209:SF124 - OXIDOREDUCTASE, 2OG-FE II OXYGENASE FAMILY PROTEIN // SUBFAMILY NOT NAMED	GO:0055114,GO:0016491	AT5G24530.1	DMR6	2-oxoglutarate (2OG) and Fe(II)-dependent oxygenase superfamily protein
Vigun05g029600	Vigun05g029600.1	Vigun05g029600.1.p	Vu05	2366805	2368351	+	Protein kinase superfamily protein LENGTH=829	GO:0004672 (protein kinase activity), GO:0005524 (ATP binding), GO:0006468 (protein phosphorylation)	PF00069	PTHR27003,PTHR27003:SF41	KOG1187	2.7.11.1		(1 of 1297) 2.7.11.1 - Non-specific serine/threonine protein kinase / Threonine-specific protein kinase	GO:0006468,GO:0005524,GO:0004672	AT3G51550.1	FER	Malectin/receptor-like protein kinase family protein
Vigun05g029700	Vigun05g029700.1	Vigun05g029700.1.p	Vu05	2369060	2370790	+	Protein kinase superfamily protein LENGTH=829	GO:0004672 (protein kinase activity), GO:0005524 (ATP binding), GO:0006468 (protein phosphorylation)	PF07714	PTHR27003,PTHR27003:SF41	KOG1187	2.7.11.1	K04730	(1 of 21) K04730 - interleukin-1 receptor-associated kinase 1 (IRAK1)	GO:0006468,GO:0004672	AT3G51550.1	FER	Malectin/receptor-like protein kinase family protein
Vigun05g029800	Vigun05g029800.1	Vigun05g029800.1.p	Vu05	2371607	2375063	+	Protein kinase superfamily protein LENGTH=829	GO:0004672 (protein kinase activity), GO:0005524 (ATP binding), GO:0006468 (protein phosphorylation)	PF07714	PTHR27003,PTHR27003:SF41	KOG1187	2.7.11.1	K04730	(1 of 21) K04730 - interleukin-1 receptor-associated kinase 1 (IRAK1)	GO:0006468,GO:0004672	AT3G51550.1	FER	Malectin/receptor-like protein kinase family protein
Vigun05g029900	Vigun05g029900.1	Vigun05g029900.1.p	Vu05	2375470	2380971	-	2-oxoglutarate (2OG) and Fe(II)-dependent oxygenase superfamily protein LENGTH=341	GO:0016491 (oxidoreductase activity), GO:0055114 (oxidation-reduction process)	PF14226,PF03171	PTHR10209,PTHR10209:SF124	KOG0143			(1 of 3) PTHR10209//PTHR10209:SF124 - OXIDOREDUCTASE, 2OG-FE II OXYGENASE FAMILY PROTEIN // SUBFAMILY NOT NAMED	GO:0055114,GO:0016491	AT5G24530.1	DMR6	2-oxoglutarate (2OG) and Fe(II)-dependent oxygenase superfamily protein
Vigun05g030000	Vigun05g030000.1	Vigun05g030000.1.p	Vu05	2383566	2384526	+	B12D protein LENGTH=87		PF06522	PTHR33417,PTHR33417:SF1				(1 of 1) PTHR33417:SF1 - B12D PROTEIN		AT3G29970.1		B12D protein
Vigun05g030100	Vigun05g030100.1	Vigun05g030100.1.p	Vu05	2400230	2404894	+	Cytochrome P450 superfamily protein LENGTH=472	GO:0005506 (iron ion binding), GO:0020037 (heme binding), GO:0055114 (oxidation-reduction process)	PF00067	PTHR24286,PTHR24286:SF8	KOG0157		K12640	(1 of 3) K12640 - brassinosteroid-6-oxidase 2 (CYP85A2, BR6OX2)	GO:0055114,GO:0020037,GO:0016705,GO:0005506	AT3G30180.1	BR6OX2,CYP85A2	brassinosteroid-6-oxidase 2
Vigun05g030200	Vigun05g030200.1	Vigun05g030200.1.p	Vu05	2406985	2409496	+	| alpha-1,4-glucan-protein synthase [UDP-forming]-like protein | HC | chr7:5020406-5016982 | 20130731	GO:0016866 (intramolecular transferase activity), GO:0030244 (cellulose biosynthetic process)	PF03214	PTHR31682,PTHR31682:SF3		5.4.99.30	K13379	(1 of 5) 5.4.99.30 - UDP-arabinopyranose mutase	GO:0030244,GO:0016866	AT5G15650.1	ATRGP2,RGP2	reversibly glycosylated polypeptide 2
Vigun05g030300	Vigun05g030300.1	Vigun05g030300.1.p	Vu05	2413475	2416647	+	PREDICTED: COBRA-like protein 4-like [Glycine max]	GO:0010215 (cellulose microfibril organization), GO:0016049 (cell growth), GO:0031225 (anchored component of membrane)	PF04833	PTHR31673,PTHR31673:SF2				(1 of 2) PTHR31673:SF2 - COBRA-LIKE PROTEIN 4	GO:0031225,GO:0016049,GO:0010215	AT5G15630.1	COBL4,IRX6	COBRA-like extracellular glycosyl-phosphatidyl inositol-anchored protein family
Vigun05g030400	Vigun05g030400.1	Vigun05g030400.1.p	Vu05	2415360	2419818	-	PREDICTED: protein COBRA-like [Glycine max]	GO:0010215 (cellulose microfibril organization), GO:0016049 (cell growth), GO:0031225 (anchored component of membrane)	PF04833	PTHR31673,PTHR31673:SF3				(1 of 4) PTHR31673:SF3 - COBRA-LIKE EXTRACELLULAR GLYCOSYL-PHOSPHATIDYL INOSITOL-ANCHORED FAMILY PROTEIN-RELATED	GO:0031225,GO:0016049,GO:0010215	AT5G60920.1	COB	COBRA-like extracellular glycosyl-phosphatidyl inositol-anchored protein family
Vigun05g030500	Vigun05g030500.1	Vigun05g030500.1.p	Vu05	2422972	2425853	-	PREDICTED: protein COBRA-like [Glycine max]	GO:0010215 (cellulose microfibril organization), GO:0016049 (cell growth), GO:0031225 (anchored component of membrane)	PF04833	PTHR31673,PTHR31673:SF3				(1 of 4) PTHR31673:SF3 - COBRA-LIKE EXTRACELLULAR GLYCOSYL-PHOSPHATIDYL INOSITOL-ANCHORED FAMILY PROTEIN-RELATED	GO:0031225,GO:0016049,GO:0010215	AT5G60920.1	COB	COBRA-like extracellular glycosyl-phosphatidyl inositol-anchored protein family
Vigun05g030600	Vigun05g030600.1	Vigun05g030600.1.p	Vu05	2428842	2434288	+	PREDICTED: mitochondrial substrate carrier family protein C-like [Glycine max]	GO:0055085 (transmembrane transport)	PF00153	PTHR24089,PTHR24089:SF391	KOG0765		K15121	(1 of 2) PTHR24089:SF391 - MITOCHONDRIAL SUBSTRATE CARRIER FAMILY PROTEIN		AT5G15640.1		Mitochondrial substrate carrier family protein
Vigun05g030700	Vigun05g030700.1	Vigun05g030700.1.p	Vu05	2435324	2437061	+	PREDICTED: anthocyanin 5-aromatic acyltransferase-like [Glycine max]		PF02458	PTHR31625,PTHR31625:SF2				(1 of 6) PTHR31625:SF2 - COUMAROYL-COA:ANTHOCYANIDIN 3-O-GLUCOSIDE-6''-O-COUMAROYLTRANSFERASE 1-RELATED	GO:0016747	AT1G03940.1		HXXXD-type acyl-transferase family protein
Vigun05g030800	Vigun05g030800.1	Vigun05g030800.1.p	Vu05	2442768	2445681	-	protein kinase family protein LENGTH=855	GO:0004672 (protein kinase activity), GO:0004674 (protein serine/threonine kinase activity), GO:0005524 (ATP binding), GO:0006468 (protein phosphorylation)	PF12819,PF07714	PTHR27003,PTHR27003:SF104	KOG1187	2.7.11.1		(1 of 15) PF07714//PF12819 - Protein tyrosine kinase (Pkinase_Tyr) // Carbohydrate-binding protein of the ER (Malectin_like)	GO:0006468,GO:0004672	AT3G51550.1	FER	Malectin/receptor-like protein kinase family protein
Vigun05g030900	Vigun05g030900.1	Vigun05g030900.1.p	Vu05	2448461	2451028	+	protein kinase family protein LENGTH=855	GO:0004672 (protein kinase activity), GO:0004674 (protein serine/threonine kinase activity), GO:0005524 (ATP binding), GO:0006468 (protein phosphorylation)	PF12819,PF07714	PTHR27003,PTHR27003:SF104	KOG1187	2.7.11.1		(1 of 15) PF07714//PF12819 - Protein tyrosine kinase (Pkinase_Tyr) // Carbohydrate-binding protein of the ER (Malectin_like)	GO:0006468,GO:0004672	AT3G51550.1	FER	Malectin/receptor-like protein kinase family protein
Vigun05g031000	Vigun05g031000.1	Vigun05g031000.1.p	Vu05	2451958	2452854	+	PREDICTED: uncharacterized protein LOC100777930 [Glycine max]
Vigun05g031100	Vigun05g031100.1	Vigun05g031100.1.p	Vu05	2469862	2470463	+	PREDICTED: uncharacterized protein LOC100780709 [Glycine max]
Vigun05g031200	Vigun05g031200.1	Vigun05g031200.1.p	Vu05	2479135	2481277	-	PREDICTED: kinesin-like protein KIN12B-like isoform X2 [Glycine max]	GO:0003777 (microtubule motor activity), GO:0005524 (ATP binding), GO:0007018 (microtubule-based movement), GO:0008017 (microtubule binding)		PTHR24115,PTHR24115:SF529				(1 of 3) PTHR24115:SF529 - KINESIN MOTOR FAMILY PROTEIN	GO:0007018,GO:0005871,GO:0003777	AT3G20150.1		Kinesin motor family protein
Vigun05g031300	Vigun05g031300.1	Vigun05g031300.1.p	Vu05	2493846	2496830	-	protein kinase family protein LENGTH=855	GO:0004672 (protein kinase activity), GO:0004674 (protein serine/threonine kinase activity), GO:0005524 (ATP binding), GO:0006468 (protein phosphorylation)	PF12819,PF07714	PTHR27003,PTHR27003:SF104	KOG1187	2.7.11.1		(1 of 15) PF07714//PF12819 - Protein tyrosine kinase (Pkinase_Tyr) // Carbohydrate-binding protein of the ER (Malectin_like)	GO:0006468,GO:0004672	AT3G51550.1	FER	Malectin/receptor-like protein kinase family protein
Vigun05g031400	Vigun05g031400.1	Vigun05g031400.1.p	Vu05	2500373	2501224	+	PREDICTED: uncharacterized protein LOC100780709 [Glycine max]
Vigun05g031500	Vigun05g031500.1	Vigun05g031500.1.p	Vu05	2505159	2507920	-	PREDICTED: PI-PLC X domain-containing protein At5g67130-like [Glycine max]	GO:0006629 (lipid metabolic process), GO:0008081 (phosphoric diester hydrolase activity)		PTHR13593,PTHR13593:SF46				(1 of 3) PTHR13593:SF46 - F21F23.12 PROTEIN		AT1G13680.1		PLC-like phosphodiesterases superfamily protein
Vigun05g031600	Vigun05g031600.1	Vigun05g031600.1.p	Vu05	2509242	2510468	+	Protein kinase superfamily protein LENGTH=842	GO:0004672 (protein kinase activity), GO:0005524 (ATP binding), GO:0006468 (protein phosphorylation)	PF07714	PTHR27003,PTHR27003:SF41	KOG1187	2.7.11.1	K04730	(1 of 21) K04730 - interleukin-1 receptor-associated kinase 1 (IRAK1)	GO:0006468,GO:0004672	AT3G51550.1	FER	Malectin/receptor-like protein kinase family protein
Vigun05g031700	Vigun05g031700.1	Vigun05g031700.1.p	Vu05	2512855	2517595	-	| disease resistance protein | LC | scaffold0133:9488-5960 | 20130731	GO:0006952 (defense response), GO:0043531 (ADP binding)	PF00931	PTHR23155,PTHR23155:SF402	KOG4658			(1 of 20) PTHR23155:SF402 - DISEASE RESISTANCE PROTEIN RPP13-RELATED	GO:0043531	AT5G43470.1	HRT,RCY1,RPP8	Disease resistance protein (CC-NBS-LRR class) family
Vigun05g031800	Vigun05g031800.1	Vigun05g031800.1.p	Vu05	2521853	2523888	+	protein kinase family protein LENGTH=855	GO:0004672 (protein kinase activity), GO:0005524 (ATP binding), GO:0006468 (protein phosphorylation)	PF07714	PTHR27003,PTHR27003:SF41		2.7.11.1		(1 of 1297) 2.7.11.1 - Non-specific serine/threonine protein kinase / Threonine-specific protein kinase	GO:0006468,GO:0004672	AT5G28680.1	ANX2	Malectin/receptor-like protein kinase family protein
Vigun05g031900	Vigun05g031900.1	Vigun05g031900.1.p	Vu05	2524866	2530330	-	methyl esterase 11 LENGTH=390	GO:0003824 (catalytic activity)	PF00561	PTHR10992,PTHR10992:SF872	KOG1454	3.1.1.1		(1 of 1) PTHR10992:SF872 - METHYLESTERASE 13, CHLOROPLASTIC-RELATED		AT3G29770.1	ATMES11,MES11	methyl esterase 11
Vigun05g032000	Vigun05g032000.1	Vigun05g032000.1.p	Vu05	2546550	2550805	+	| NLI interacting factor-like phosphatase | HC | chr7:4602432-4599671 | 20130731	GO:0005515 (protein binding)	PF03031	PTHR12210,PTHR12210:SF58		3.1.3.16		(1 of 2) PTHR12210//PTHR12210:SF58 - NUCLEAR LIM INTERACTOR-INTERACTING FACTOR-RELATED // SUBFAMILY NOT NAMED		AT4G26190.1		Haloacid dehalogenase-like hydrolase (HAD) superfamily protein
Vigun05g032100	Vigun05g032100.1	Vigun05g032100.1.p	Vu05	2551413	2553511	+	Pentatricopeptide repeat (PPR) superfamily protein LENGTH=491	GO:0005515 (protein binding)	PF01535,PF13041	PTHR24015,PTHR24015:SF263				(1 of 207) PF01535//PF13041 - PPR repeat (PPR) // PPR repeat family (PPR_2)		AT1G02420.1		Pentatricopeptide repeat (PPR) superfamily protein
Vigun05g032200	Vigun05g032200.1	Vigun05g032200.1.p	Vu05	2555753	2564653	-	| E3 UFM1-protein ligase-like protein | HC | chr4:23030283-23022537 | 20130731		PF09743	PTHR31057,PTHR31057:SF0				(1 of 1) PTHR31057:SF0 - E3 UFM1-PROTEIN LIGASE 1		AT3G46220.1
Vigun05g032300	Vigun05g032300.1	Vigun05g032300.1.p	Vu05	2580476	2586254	+	PREDICTED: protein LONGIFOLIA 2-like isoform X2 [Glycine max]		PF14383,PF14309	PTHR31680,PTHR31680:SF4				(1 of 2) PTHR31680:SF4 - PROTEIN LONGIFOLIA 1-RELATED		AT1G74160.1
Vigun05g032400	Vigun05g032400.1	Vigun05g032400.1.p	Vu05	2588665	2592206	-	PREDICTED: transcription initiation factor TFIID subunit 8-like [Glycine max]	GO:0046982 (protein heterodimerization activity)	PF10406,PF07524	PTHR12321,PTHR12321:SF53	KOG2389		K14649	(1 of 1) PTHR12321:SF53 - BROMODOMAIN TRANSCRIPTION FACTOR		AT3G02160.1		Bromodomain transcription factor
Vigun05g032500	Vigun05g032500.1	Vigun05g032500.1.p	Vu05	2596445	2597988	-	PREDICTED: transcription factor TCP13-like [Glycine max]		PF03634	PTHR31072,PTHR31072:SF5				(1 of 2) PTHR31072:SF5 - TRANSCRIPTION FACTOR TCP13		AT3G02150.2	PTF1,TCP13,TFPD	plastid transcription factor 1
Vigun05g032600	Vigun05g032600.1	Vigun05g032600.1.p	Vu05	2604320	2606093	-	HXXXD-type acyl-transferase family protein LENGTH=451		PF02458	PTHR31625,PTHR31625:SF5		2.3.1.115		(1 of 9) 2.3.1.115 - Isoflavone-7-O-beta-glucoside 6''-O-malonyltransferase / Flavone/flavonol 7-O-beta-D-glucoside malonyltransferase	GO:0016747	AT3G29670.1		HXXXD-type acyl-transferase family protein
Vigun05g032700	Vigun05g032700.1	Vigun05g032700.1.p	Vu05	2607362	2609529	-	HXXXD-type acyl-transferase family protein LENGTH=448		PF02458	PTHR31625,PTHR31625:SF5		2.3.1.115		(1 of 9) 2.3.1.115 - Isoflavone-7-O-beta-glucoside 6''-O-malonyltransferase / Flavone/flavonol 7-O-beta-D-glucoside malonyltransferase	GO:0016747	AT5G39090.1		HXXXD-type acyl-transferase family protein
Vigun05g032800	Vigun05g032800.1	Vigun05g032800.1.p	Vu05	2625265	2627036	+	HXXXD-type acyl-transferase family protein LENGTH=458		PF02458	PTHR31625,PTHR31625:SF5		2.3.1.115		(1 of 9) 2.3.1.115 - Isoflavone-7-O-beta-glucoside 6''-O-malonyltransferase / Flavone/flavonol 7-O-beta-D-glucoside malonyltransferase	GO:0016747	AT3G29635.1		HXXXD-type acyl-transferase family protein
Vigun05g032900	Vigun05g032900.1	Vigun05g032900.1.p	Vu05	2642202	2643993	-	HXXXD-type acyl-transferase family protein LENGTH=458		PF02458	PTHR31625,PTHR31625:SF5		2.3.1.115		(1 of 9) 2.3.1.115 - Isoflavone-7-O-beta-glucoside 6''-O-malonyltransferase / Flavone/flavonol 7-O-beta-D-glucoside malonyltransferase	GO:0016747	AT3G29635.1		HXXXD-type acyl-transferase family protein
Vigun05g033000	Vigun05g033000.1	Vigun05g033000.1.p	Vu05	2652206	2654156	-	HXXXD-type acyl-transferase family protein LENGTH=448		PF02458	PTHR31625,PTHR31625:SF5		2.3.1.115		(1 of 9) 2.3.1.115 - Isoflavone-7-O-beta-glucoside 6''-O-malonyltransferase / Flavone/flavonol 7-O-beta-D-glucoside malonyltransferase	GO:0016747	AT5G39090.1		HXXXD-type acyl-transferase family protein
Vigun05g033100	Vigun05g033100.1	Vigun05g033100.1.p	Vu05	2665605	2667065	-	HXXXD-type acyl-transferase family protein LENGTH=448		PF02458	PTHR31625,PTHR31625:SF5		2.3.1.115		(1 of 9) 2.3.1.115 - Isoflavone-7-O-beta-glucoside 6''-O-malonyltransferase / Flavone/flavonol 7-O-beta-D-glucoside malonyltransferase	GO:0016747	AT3G29635.1		HXXXD-type acyl-transferase family protein
Vigun05g033200	Vigun05g033200.1	Vigun05g033200.1.p	Vu05	2673182	2674940	+	HXXXD-type acyl-transferase family protein LENGTH=463		PF02458	PTHR31625,PTHR31625:SF5		2.3.1.115		(1 of 9) 2.3.1.115 - Isoflavone-7-O-beta-glucoside 6''-O-malonyltransferase / Flavone/flavonol 7-O-beta-D-glucoside malonyltransferase	GO:0016747	AT5G39080.1		HXXXD-type acyl-transferase family protein
Vigun05g033300	Vigun05g033300.1	Vigun05g033300.1.p	Vu05	2678818	2680229	+	O-methyltransferase family protein LENGTH=382	GO:0008168 (methyltransferase activity), GO:0008171 (O-methyltransferase activity), GO:0046983 (protein dimerization activity)	PF08100,PF00891	PTHR11746,PTHR11746:SF78	KOG3178	2.1.1.150	K13262	(1 of 3) 2.1.1.150 - Isoflavone 7-O-methyltransferase	GO:0046983,GO:0008171	AT4G35160.1		O-methyltransferase family protein
Vigun05g033400	Vigun05g033400.1	Vigun05g033400.1.p	Vu05	2690727	2692155	+	O-methyltransferase family protein LENGTH=382	GO:0008168 (methyltransferase activity), GO:0008171 (O-methyltransferase activity), GO:0046983 (protein dimerization activity)	PF08100,PF00891	PTHR11746,PTHR11746:SF78	KOG3178	2.1.1.231	K13262	(1 of 2) 2.1.1.231 - Flavonoid 4'-O-methyltransferase / Isoflavone O-methyltransferase	GO:0046983,GO:0008171	AT4G35160.1		O-methyltransferase family protein
Vigun05g033500	Vigun05g033500.1	Vigun05g033500.1.p	Vu05	2696775	2698200	+	O-methyltransferase family protein LENGTH=382	GO:0008168 (methyltransferase activity), GO:0008171 (O-methyltransferase activity), GO:0046983 (protein dimerization activity)	PF08100,PF00891	PTHR11746,PTHR11746:SF78	KOG3178	2.1.1.150	K13262	(1 of 3) 2.1.1.150 - Isoflavone 7-O-methyltransferase	GO:0046983,GO:0008171	AT4G35160.1		O-methyltransferase family protein
Vigun05g033600	Vigun05g033600.1	Vigun05g033600.1.p	Vu05	2714672	2716112	+	O-methyltransferase family protein LENGTH=382	GO:0008171 (O-methyltransferase activity), GO:0046983 (protein dimerization activity)	PF08100,PF00891	PTHR11746,PTHR11746:SF78		2.1.1.150		(1 of 3) 2.1.1.150 - Isoflavone 7-O-methyltransferase	GO:0046983,GO:0008171	AT4G35160.1		O-methyltransferase family protein
Vigun05g033700	Vigun05g033700.1	Vigun05g033700.1.p	Vu05	2733868	2735432	+	O-methyltransferase family protein LENGTH=325	GO:0008168 (methyltransferase activity), GO:0008171 (O-methyltransferase activity), GO:0046983 (protein dimerization activity)	PF08100,PF00891	PTHR11746,PTHR11746:SF78	KOG3178	2.1.1.231	K13262	(1 of 2) 2.1.1.231 - Flavonoid 4'-O-methyltransferase / Isoflavone O-methyltransferase	GO:0046983,GO:0008171	AT4G35160.1		O-methyltransferase family protein
Vigun05g033800	Vigun05g033800.1	Vigun05g033800.1.p	Vu05	2744711	2751387	+	PREDICTED: ras GTPase-activating protein-binding protein 2-like isoform X2 [Glycine max]	GO:0000166 (nucleotide binding), GO:0003676 (nucleic acid binding), GO:0005622 (intracellular), GO:0006810 (transport)	PF00076,PF02136	PTHR10693,PTHR10693:SF25	KOG0116			(1 of 1) PTHR10693//PTHR10693:SF25 - RAS GTPASE-ACTIVATING PROTEIN-BINDING PROTEIN // SUBFAMILY NOT NAMED	GO:0003676,GO:0006810,GO:0005622	AT5G60980.2		Nuclear transport factor 2 (NTF2) family protein with RNA binding (RRM-RBD-RNP motifs) domain
Vigun05g033900	Vigun05g033900.1	Vigun05g033900.1.p	Vu05	2755621	2760311	+	| ninja-family protein mc410 | HC | chr6:33504851-33508559 | 20130731		PF07897,PF16135,PF16136	PTHR31413,PTHR31413:SF4				(1 of 4) PTHR31413:SF4 - NINJA-FAMILY PROTEIN AFP1-RELATED	GO:0007165	AT3G29575.1	AFP3	ABI five binding protein 3
Vigun05g034000	Vigun05g034000.1	Vigun05g034000.1.p	Vu05	2761927	2763897	-	PREDICTED: putative endo-1,3(4)-beta-glucanase 2-like [Glycine max]	GO:0016998 (cell wall macromolecule catabolic process)	PF03639	PTHR31983		3.2.1.39	K01180	(1 of 6) K01180 - endo-1,3(4)-beta-glucanase (E3.2.1.6)	GO:0052862,GO:0052861,GO:0016998	AT5G15870.1		glycosyl hydrolase family 81 protein
Vigun05g034100	Vigun05g034100.1	Vigun05g034100.1.p	Vu05	2764823	2765260	+	Unknown protein
Vigun05g034200	Vigun05g034200.1	Vigun05g034200.1.p	Vu05	2778354	2780650	+	| glycoside hydrolase family 81 protein | HC | chr6:6471934-6474104 | 20130731	GO:0016998 (cell wall macromolecule catabolic process)	PF03639	PTHR31983		3.2.1.39	K01180	(1 of 6) K01180 - endo-1,3(4)-beta-glucanase (E3.2.1.6)	GO:0052862,GO:0052861,GO:0016998	AT5G15870.1		glycosyl hydrolase family 81 protein
Vigun05g034300	Vigun05g034300.1	Vigun05g034300.1.p	Vu05	2783585	2785891	+	| glycoside hydrolase family 81 protein | HC | chr6:6466724-6464374 | 20130731	GO:0016998 (cell wall macromolecule catabolic process)	PF03639	PTHR31983		3.2.1.39	K01180	(1 of 6) K01180 - endo-1,3(4)-beta-glucanase (E3.2.1.6)	GO:0052862,GO:0052861,GO:0016998	AT5G15870.1		glycosyl hydrolase family 81 protein
Vigun05g034400	Vigun05g034400.1	Vigun05g034400.1.p	Vu05	2803623	2809380	+	serine carboxypeptidase-like 25 LENGTH=473	GO:0004185 (serine-type carboxypeptidase activity), GO:0006508 (proteolysis)	PF00450	PTHR11802,PTHR11802:SF43		3.4.16.6	K16297	(1 of 1) PTHR11802:SF43 - SERINE CARBOXYPEPTIDASE-LIKE 25	GO:0006508,GO:0004185	AT3G02110.1	scpl25	serine carboxypeptidase-like 25
Vigun05g034500	Vigun05g034500.1	Vigun05g034500.1.p	Vu05	2811850	2814879	+	exocyst subunit exo70 family protein E1 LENGTH=658	GO:0000145 (exocyst), GO:0006887 (exocytosis)	PF03081	PTHR12542,PTHR12542:SF34	KOG2344		K07195	(1 of 1) PTHR12542:SF34 - EXOCYST SUBUNIT EXO70 FAMILY PROTEIN E1	GO:0006887,GO:0000145	AT3G29400.1	ATEXO70E1,EXO70E1	exocyst subunit exo70 family protein E1
Vigun05g034600	Vigun05g034600.1	Vigun05g034600.1.p	Vu05	2821953	2825102	+	RNA-binding (RRM/RBD/RNP motifs) family protein LENGTH=143	GO:0000166 (nucleotide binding), GO:0003676 (nucleic acid binding)	PF00076	PTHR24012			K12741	(1 of 12) K12741 - heterogeneous nuclear ribonucleoprotein A1/A3 (HNRNPA1_3)	GO:0003676	AT5G61030.1	GR-RBP3	glycine-rich RNA-binding protein 3
Vigun05g034700	Vigun05g034700.1	Vigun05g034700.1.p	Vu05	2833532	2843258	-	PREDICTED: protein RIK-like isoform X1 [Glycine max]			PTHR15744,PTHR15744:SF0	KOG1960			(1 of 1) PTHR15744 - BLOM7	GO:0005634	AT3G29390.1	RIK	RS2-interacting KH protein
Vigun05g034800	Vigun05g034800.1	Vigun05g034800.1.p	Vu05	2849920	2850580	+	Histone superfamily protein LENGTH=136	GO:0000786 (nucleosome), GO:0003677 (DNA binding), GO:0006334 (nucleosome assembly), GO:0046982 (protein heterodimerization activity)	PF00125	PTHR11426	KOG1745		K11253	(1 of 14) K11253 - histone H3 (H3)	GO:0003677,GO:0000786	AT5G10390.1		Histone superfamily protein
Vigun05g034900	Vigun05g034900.1	Vigun05g034900.1.p	Vu05	2851852	2862244	+	alpha-amylase-like 3 LENGTH=887	GO:0003824 (catalytic activity), GO:0004556 (alpha-amylase activity), GO:0005509 (calcium ion binding), GO:0005975 (carbohydrate metabolic process), GO:0043169 (cation binding)	PF00128,PF07821	PTHR10357,PTHR10357:SF157	KOG0471	3.2.1.1	K01176	(1 of 1) PTHR10357//PTHR10357:SF157 - ALPHA-AMYLASE // SUBFAMILY NOT NAMED	GO:0043169,GO:0005975,GO:0003824,GO:0005509,GO:0004556	AT1G69830.1	AMY3,ATAMY3	alpha-amylase-like 3
Vigun05g035000	Vigun05g035000.1	Vigun05g035000.1.p	Vu05	2862958	2864054	+	transcription factor IIB LENGTH=312	GO:0008270 (zinc ion binding), GO:0017025 (TBP-class protein binding)	PF08271,PF00382	PTHR11618,PTHR11618:SF27	KOG1597		K03124	(1 of 4) K03124 - transcription initiation factor TFIIB (TFIIB, GTF2B, SUA7, tfb)	GO:0017025,GO:0008270,GO:0006355,GO:0006352	AT3G10330.1		Cyclin-like family protein
Vigun05g035100	Vigun05g035100.1	Vigun05g035100.1.p	Vu05	2870219	2872262	+	UDP-Glycosyltransferase superfamily protein LENGTH=464	GO:0008152 (metabolic process)	PF00201	PTHR11926,PTHR11926:SF265		2.4.1.323		(1 of 6) 2.4.1.323 - 7-deoxyloganetic acid glucosyltransferase	GO:0016758,GO:0008152	AT3G02100.1		UDP-Glycosyltransferase superfamily protein
Vigun05g035200	Vigun05g035200.1	Vigun05g035200.1.p	Vu05	2877742	2879435	-	UDP-Glycosyltransferase superfamily protein LENGTH=464	GO:0008152 (metabolic process)	PF00201	PTHR11926,PTHR11926:SF265		2.4.1.323		(1 of 6) 2.4.1.323 - 7-deoxyloganetic acid glucosyltransferase	GO:0016758,GO:0008152	AT3G02100.1		UDP-Glycosyltransferase superfamily protein
Vigun05g035300	Vigun05g035300.1	Vigun05g035300.1.p	Vu05	2882992	2885234	+	UDP-Glycosyltransferase superfamily protein LENGTH=464	GO:0008152 (metabolic process)	PF00201	PTHR11926,PTHR11926:SF265	KOG1192	2.4.1.324		(1 of 7) PTHR11926//PTHR11926:SF265 - GLUCOSYL/GLUCURONOSYL TRANSFERASES // SUBFAMILY NOT NAMED	GO:0016758,GO:0008152	AT3G02100.1		UDP-Glycosyltransferase superfamily protein
Vigun05g035400	Vigun05g035400.1	Vigun05g035400.1.p	Vu05	2888932	2890733	+	UDP-Glycosyltransferase superfamily protein LENGTH=464	GO:0005509 (calcium ion binding), GO:0008152 (metabolic process)	PF00201	PTHR11926,PTHR11926:SF265		2.4.1.324		(1 of 7) PTHR11926//PTHR11926:SF265 - GLUCOSYL/GLUCURONOSYL TRANSFERASES // SUBFAMILY NOT NAMED	GO:0016758,GO:0008152	AT3G02100.1		UDP-Glycosyltransferase superfamily protein
Vigun05g035500	Vigun05g035500.1	Vigun05g035500.1.p	Vu05	2891774	2894829	+	UDP-Glycosyltransferase superfamily protein LENGTH=464	GO:0008152 (metabolic process)	PF00201	PTHR11926,PTHR11926:SF265		2.4.1.85		(1 of 5) 2.4.1.85 - Cyanohydrin beta-glucosyltransferase / Uridine diphosphoglucose:aldehyde cyanohydrin beta-glucosyltransferase	GO:0016758,GO:0008152	AT3G02100.1		UDP-Glycosyltransferase superfamily protein
Vigun05g035600	Vigun05g035600.1	Vigun05g035600.1.p	Vu05	2895774	2897770	+	UDP-Glycosyltransferase superfamily protein LENGTH=464	GO:0008152 (metabolic process)	PF00201	PTHR11926,PTHR11926:SF265		2.4.1.85	K04628	(1 of 1) K04628 - 2-hydroxyacylsphingosine 1-beta-galactosyltransferase (CGT, UGT8)	GO:0016758,GO:0008152	AT3G02100.1		UDP-Glycosyltransferase superfamily protein
Vigun05g035700	Vigun05g035700.1	Vigun05g035700.1.p	Vu05	2904425	2907171	+	UDP-Glycosyltransferase superfamily protein LENGTH=464	GO:0005509 (calcium ion binding), GO:0008152 (metabolic process)	PF00201	PTHR11926,PTHR11926:SF265		2.4.1.85		(1 of 5) 2.4.1.85 - Cyanohydrin beta-glucosyltransferase / Uridine diphosphoglucose:aldehyde cyanohydrin beta-glucosyltransferase	GO:0016758,GO:0008152	AT3G02100.1		UDP-Glycosyltransferase superfamily protein
Vigun05g035800	Vigun05g035800.1	Vigun05g035800.1.p	Vu05	2921191	2923445	+	cytochrome P450, family 718 LENGTH=485	GO:0005506 (iron ion binding), GO:0020037 (heme binding), GO:0055114 (oxidation-reduction process)	PF00067	PTHR24286,PTHR24286:SF66	KOG0157			(1 of 2) PTHR24286:SF66 - CYTOCHROME P450 FAMILY PROTEIN-RELATED	GO:0055114,GO:0020037,GO:0016705,GO:0005506	AT5G36110.1	CYP716A1	cytochrome P450, family 716, subfamily A, polypeptide 1
Vigun05g035900	Vigun05g035900.1	Vigun05g035900.1.p	Vu05	2927061	2930565	+	| F-box-like protein | HC | chr7:3749984-3747049 | 20130731	GO:0005515 (protein binding)	PF12937	PTHR20995,PTHR20995:SF15				(1 of 52) PF12937 - F-box-like (F-box-like)	GO:0005515	AT5G39250.1		F-box family protein
Vigun05g036000	Vigun05g036000.1	Vigun05g036000.1.p	Vu05	2937321	2939491	-	Cell wall protein Exp4 n=1 Tax=Mirabilis jalapa RepID=Q84L38_MIRJA	GO:0005576 (extracellular region), GO:0009664 (plant-type cell wall organization)	PF01357,PF03330	PTHR31867,PTHR31867:SF33				(1 of 1) PTHR31867:SF33 - EXPANSIN-A21-RELATED		AT5G39300.1	ATEXP25,ATEXPA25,ATHEXP ALPHA 1.18,EXP25,EXPA25	expansin A25
Vigun05g036100	Vigun05g036100.1	Vigun05g036100.1.p	Vu05	2948402	2951629	+	UDP-glucose 6-dehydrogenase family protein LENGTH=480	GO:0003979 (UDP-glucose 6-dehydrogenase activity), GO:0051287 (NAD binding), GO:0055114 (oxidation-reduction process)	PF00984,PF03720,PF03721	PTHR11374,PTHR11374:SF28		1.1.1.22	K00012	(1 of 5) 1.1.1.22 - UDP-glucose 6-dehydrogenase	GO:0055114,GO:0051287,GO:0016616	AT5G15490.1		UDP-glucose 6-dehydrogenase family protein
Vigun05g036200	Vigun05g036200.1	Vigun05g036200.1.p	Vu05	2955308	2958332	+	| C2H2 type zinc-finger protein | LC | chr5:42895876-42891635 | 20130731	GO:0003676 (nucleic acid binding), GO:0008270 (zinc ion binding)	PF12874	PTHR23067,PTHR23067:SF41				(1 of 1) PTHR23067:SF41 - AT30637P		AT5G61190.1		putative endonuclease or glycosyl hydrolase with C2H2-type zinc finger domain
Vigun05g036300	Vigun05g036300.1	Vigun05g036300.1.p	Vu05	2959871	2961874	+	PREDICTED: BAG family molecular chaperone regulator 8, chloroplastic-like [Glycine max]	GO:0005515 (protein binding)		PTHR33322,PTHR33322:SF7				(1 of 1) PTHR33322:SF7 - BAG FAMILY MOLECULAR CHAPERONE REGULATOR 8, CHLOROPLASTIC		AT3G29310.1		calmodulin-binding protein-related
Vigun05g036400	Vigun05g036400.1	Vigun05g036400.1.p	Vu05	2963682	2964512	-	PREDICTED: LYR motif-containing protein 4-like isoform X2 [Glycine max]		PF13232	PTHR13166	KOG3801			(1 of 1) KOG3801 - Uncharacterized conserved protein BCN92		AT5G61220.1		LYR family of Fe/S cluster biogenesis protein
Vigun05g036500	Vigun05g036500.1	Vigun05g036500.1.p	Vu05	2968178	2975967	+	PREDICTED: probable galacturonosyltransferase 14-like [Glycine max]		PF01501	PTHR32116,PTHR32116:SF2		2.4.1.43	K13648	(1 of 2) PTHR32116:SF2 - GALACTURONOSYLTRANSFERASE 13-RELATED	GO:0016757,GO:0047262	AT3G01040.2	GAUT13	galacturonosyltransferase 13
Vigun05g036600	Vigun05g036600.1	Vigun05g036600.1.p	Vu05	2978766	2982462	+	membrane-anchored ubiquitin-fold protein 2 LENGTH=124		PF13881	PTHR13169,PTHR13169:SF4				(1 of 2) PTHR13169:SF4 - MEMBRANE-ANCHORED UBIQUITIN-FOLD PROTEIN 1-RELATED		AT5G15460.1	MUB2	membrane-anchored ubiquitin-fold protein 2
Vigun05g036700	Vigun05g036700.1	Vigun05g036700.1.p	Vu05	2983627	2990236	+	| ATP-dependent chaperone ClpB | HC | chr7:10043570-10047351 | 20130731	GO:0000166 (nucleotide binding), GO:0005524 (ATP binding), GO:0005737 (cytoplasm), GO:0009408 (response to heat), GO:0016485 (protein processing), GO:0017111 (nucleoside-triphosphatase activity), GO:0019538 (protein metabolic process)	PF07728,PF10431,PF00004,PF02861	PTHR11638,PTHR11638:SF121			K03695	(1 of 2) PTHR11638:SF121 - CHAPERONE PROTEIN CLPB3, CHLOROPLASTIC	GO:0016887,GO:0005524,GO:0019538	AT5G15450.1	APG6,CLPB-P,CLPB3	casein lytic proteinase B3
Vigun05g036800	Vigun05g036800.1	Vigun05g036800.1.p	Vu05	2990501	2992374	-	| circadian clock coupling factor ZGT | HC | chr7:3500186-3503074 | 20130731	GO:0005515 (protein binding)		PTHR31348,PTHR31348:SF2				(1 of 3) PTHR31348:SF2 - EID1-LIKE F-BOX PROTEIN 1-RELATED		AT5G39360.1	EDL2	EID1-like 2
Vigun05g036900	Vigun05g036900.1	Vigun05g036900.1.p	Vu05	2995359	2995865	-	Unknown protein
Vigun05g037000	Vigun05g037000.1	Vigun05g037000.1.p	Vu05	2996863	2999748	-	Plant calmodulin-binding protein-related LENGTH=507	GO:0005516 (calmodulin binding)	PF07839	PTHR33349,PTHR33349:SF1				(1 of 3) PTHR33349:SF1 - CALMODULIN-BINDING PROTEIN-LIKE PROTEIN	GO:0005516	AT5G39380.1		Plant calmodulin-binding protein-related
Vigun05g037100	Vigun05g037100.1	Vigun05g037100.1.p	Vu05	3002915	3004872	-	PREDICTED: uncharacterized protein LOC100799346 isoform X4 [Glycine max]	GO:0005515 (protein binding), GO:0008270 (zinc ion binding)	PF13445	PTHR13139,PTHR13139:SF47		2.7.11.1		(1 of 3) PTHR13139 - RING FINGER AND CCCH-TYPE ZINC FINGER DOMAIN-CONTAINING PROTEIN		AT3G29270.1		RING/U-box superfamily protein
Vigun05g037200	Vigun05g037200.1	Vigun05g037200.1.p	Vu05	3017767	3023690	+	| cyclic nucleotide-gated ion channel protein, putative | HC | chr7:3472899-3466189 | 20130731	GO:0005216 (ion channel activity), GO:0006811 (ion transport), GO:0016020 (membrane), GO:0055085 (transmembrane transport)	PF00520	PTHR10217,PTHR10217:SF501			K05391	(1 of 1) PTHR10217:SF501 - CYCLIC NUCLEOTIDE-GATED ION CHANNEL 2	GO:0055085,GO:0016020,GO:0006811,GO:0005216	AT5G15410.1	ATCNGC2,CNGC2,DND1	Cyclic nucleotide-regulated ion channel family protein
Vigun05g037300	Vigun05g037300.1	Vigun05g037300.1.p	Vu05	3024000	3029597	+	PREDICTED: phosphatidylinositol 3,4,5-trisphosphate 3-phosphatase and dual-specificity protein phosphatase PTEN-like [Glycine max]	GO:0004725 (protein tyrosine phosphatase activity), GO:0005515 (protein binding), GO:0006470 (protein dephosphorylation), GO:0008138 (protein tyrosine/serine/threonine phosphatase activity), GO:0016311 (dephosphorylation), GO:0016791 (phosphatase activity)	PF13350,PF10409	PTHR12305	KOG2283	3.1.3.67,3.1.3.16,3.1.3.48	K01110	(1 of 3) 3.1.3.67 - Phosphatidylinositol-3,4,5-trisphosphate 3-phosphatase / Phosphatidylinositol-3,4,5-trisphosphate 3-phosphohydrolase		AT5G39400.1	ATPTEN1,PTEN1	Calcium/lipid-binding (CaLB) phosphatase
Vigun05g037400	Vigun05g037400.1	Vigun05g037400.1.p	Vu05	3028693	3033040	-	tRNA/rRNA methyltransferase (SpoU) family protein LENGTH=350	GO:0003723 (RNA binding), GO:0006396 (RNA processing), GO:0008173 (RNA methyltransferase activity)	PF00588	PTHR12029,PTHR12029:SF45	KOG0838	2.1.1.34		(1 of 1) PTHR12029:SF45 - RRNA METHYLASE-LIKE PROTEIN	GO:0008173,GO:0006396,GO:0003723	AT5G15390.1		tRNA/rRNA methyltransferase (SpoU) family protein
Vigun05g037500	Vigun05g037500.1	Vigun05g037500.1.p	Vu05	3032291	3034576	+	O-methyltransferase 1 LENGTH=363	GO:0008168 (methyltransferase activity), GO:0008171 (O-methyltransferase activity), GO:0046983 (protein dimerization activity)	PF08100,PF00891	PTHR11746,PTHR11746:SF112	KOG3178	2.1.1.154,2.1.1.65	K13066	(1 of 12) 2.1.1.154 - Isoliquiritigenin 2'-O-methyltransferase / CHMT	GO:0046983,GO:0008171	AT5G54160.1	ATOMT1,OMT1	O-methyltransferase 1
Vigun05g037600	Vigun05g037600.1	Vigun05g037600.1.p	Vu05	3034236	3037287	-	Saccharopine dehydrogenase LENGTH=454	GO:0016491 (oxidoreductase activity), GO:0055114 (oxidation-reduction process)	PF03435	PTHR12286,PTHR12286:SF5	KOG2733			(1 of 2) PTHR12286:SF5 - SACCHAROPINE DEHYDROGENASE-LIKE OXIDOREDUCTASE	GO:0055114,GO:0016491	AT5G39410.1		Saccharopine dehydrogenase
Vigun05g037700	Vigun05g037700.1	Vigun05g037700.1.p	Vu05	3037504	3038602	-	Protein of unknown function (DUF179) LENGTH=317		PF02622	PTHR31984,PTHR31984:SF3			K07735	(1 of 2) K07735 - putative transcriptional regulator (algH)		AT3G29240.2		Protein of unknown function (DUF179)
Vigun05g037800	Vigun05g037800.1	Vigun05g037800.1.p	Vu05	3040544	3041840	+	| signal peptidase I, putative | HC | chr1:6300376-6297790 | 20130731			PTHR34454,PTHR34454:SF1						AT1G47310.1
Vigun05g037900	Vigun05g037900.1	Vigun05g037900.1.p	Vu05	3042183	3043997	-	Pentatricopeptide repeat (PPR-like) superfamily protein LENGTH=555	GO:0005515 (protein binding)	PF01535,PF13041	PTHR24015,PTHR24015:SF912				(1 of 207) PF01535//PF13041 - PPR repeat (PPR) // PPR repeat family (PPR_2)		AT3G29230.1		Tetratricopeptide repeat (TPR)-like superfamily protein
Vigun05g038000	Vigun05g038000.1	Vigun05g038000.1.p	Vu05	3060435	3065279	+	WRKY family transcription factor family protein LENGTH=557	GO:0003700 (sequence-specific DNA binding transcription factor activity), GO:0043565 (sequence-specific DNA binding)	PF03106	PTHR31221,PTHR31221:SF24				(1 of 92) PF03106 - WRKY DNA -binding domain (WRKY)	GO:0043565,GO:0006355,GO:0003700	AT2G03340.1	WRKY3	WRKY DNA-binding protein 3
Vigun05g038100	Vigun05g038100.1	Vigun05g038100.1.p	Vu05	3067505	3074091	+	Protein kinase superfamily protein LENGTH=709	GO:0004672 (protein kinase activity), GO:0004674 (protein serine/threonine kinase activity), GO:0005524 (ATP binding), GO:0006468 (protein phosphorylation)	PF00069	PTHR24056,PTHR24056:SF188		2.7.11.22,2.7.11.23		(1 of 2) PTHR24056//PTHR24056:SF188 - CELL DIVISION PROTEIN KINASE // SUBFAMILY NOT NAMED	GO:0006468,GO:0005524,GO:0004672	AT1G18670.1	IBS1	Protein kinase superfamily protein
Vigun05g038200	Vigun05g038200.1	Vigun05g038200.1.p	Vu05	3075879	3080634	-	PREDICTED: uncharacterized protein LOC100807449 isoform X2 [Glycine max]		PF07059	PTHR31558,PTHR31558:SF1				(1 of 2) PTHR31558:SF1 - F7A19.6 PROTEIN-RELATED		AT3G29180.2		Protein of unknown function (DUF1336)
Vigun05g038300	Vigun05g038300.1	Vigun05g038300.1.p	Vu05	3082490	3085634	+	protein kinase family protein LENGTH=831	GO:0004672 (protein kinase activity), GO:0004713 (protein tyrosine kinase activity), GO:0005524 (ATP binding), GO:0006468 (protein phosphorylation)	PF07714	PTHR24343,PTHR24343:SF183	KOG0583	2.7.11.1	K07198	(1 of 1) PTHR24343//PTHR24343:SF183 - SERINE/THREONINE KINASE // SUBFAMILY NOT NAMED	GO:0006468,GO:0004672	AT3G01090.2	AKIN10,KIN10,SNRK1.1	SNF1 kinase homolog 10
Vigun05g038400	Vigun05g038400.1	Vigun05g038400.1.p	Vu05	3089277	3093974	+	SNF-1-like serine/threonine protein kinase [Glycine max]	GO:0004672 (protein kinase activity), GO:0004674 (protein serine/threonine kinase activity), GO:0005515 (protein binding), GO:0005524 (ATP binding), GO:0006468 (protein phosphorylation)	PF00627,PF14531,PF02149	PTHR24343,PTHR24343:SF156	KOG0583	2.7.11.1	K07198	(1 of 2) PTHR24343//PTHR24343:SF156 - SERINE/THREONINE KINASE // SUBFAMILY NOT NAMED		AT3G01090.2	AKIN10,KIN10,SNRK1.1	SNF1 kinase homolog 10
Vigun05g038500	Vigun05g038500.1	Vigun05g038500.1.p	Vu05	3094832	3095992	-	PREDICTED: ethylene-responsive transcription factor 7-like [Glycine max]	GO:0003677 (DNA binding), GO:0003700 (sequence-specific DNA binding transcription factor activity)	PF00847	PTHR31194,PTHR31194:SF14			K09286	(1 of 6) PTHR31194//PTHR31194:SF14 - SHN SHINE , DNA BINDING / TRANSCRIPTION FACTOR // SUBFAMILY NOT NAMED	GO:0006355,GO:0003700	AT5G19790.1	RAP2.11	related to AP2 11
Vigun05g038600	Vigun05g038600.1	Vigun05g038600.1.p	Vu05	3098241	3104650	-	ERD (early-responsive to dehydration stress) family protein LENGTH=771	GO:0016020 (membrane)	PF14703,PF13967,PF02714	PTHR13018,PTHR13018:SF32				(1 of 2) PTHR13018//PTHR13018:SF32 - PROBABLE MEMBRANE PROTEIN DUF221-RELATED // SUBFAMILY NOT NAMED	GO:0016020	AT3G01100.1	ATHYP1,HYP1	hypothetical protein 1
Vigun05g038700	Vigun05g038700.1	Vigun05g038700.1.p	Vu05	3105958	3109014	+	Vesicle transport v-SNARE family protein LENGTH=221	GO:0006886 (intracellular protein transport), GO:0016020 (membrane), GO:0016192 (vesicle-mediated transport)	PF05008,PF12352	PTHR21230,PTHR21230:SF33	KOG1666		K08493	(1 of 2) PTHR21230:SF33 - VESICLE TRANSPORT V-SNARE 12	GO:0016020,GO:0006886	AT5G39510.1	ATVTI11,ATVTI1A,SGR4,VTI11,VTI1A,ZIG,ZIG1	Vesicle transport v-SNARE family protein
Vigun05g038800	Vigun05g038800.1	Vigun05g038800.1.p	Vu05	3109139	3112792	-	pectinesterase 11 LENGTH=352	GO:0005618 (cell wall), GO:0030599 (pectinesterase activity), GO:0042545 (cell wall modification)	PF01095	PTHR31321,PTHR31321:SF12		3.1.1.11	K01051	(1 of 1) PTHR31321:SF12 - PECTINESTERASE 31	GO:0042545,GO:0030599,GO:0005618	AT3G29090.1	ATPME31,PME31	pectin methylesterase 31
Vigun05g038900	Vigun05g038900.1	Vigun05g038900.1.p	Vu05	3114174	3120092	+	Pentatricopeptide repeat (PPR) superfamily protein LENGTH=799	GO:0005515 (protein binding)	PF01535,PF13041	PTHR24015,PTHR24015:SF866				(1 of 207) PF01535//PF13041 - PPR repeat (PPR) // PPR repeat family (PPR_2)		AT2G26790.1		Pentatricopeptide repeat (PPR) superfamily protein
Vigun05g039000	Vigun05g039000.1	Vigun05g039000.1.p	Vu05	3120875	3121492	-	squamosa promoter binding protein-like 1 LENGTH=881			PTHR31251,PTHR31251:SF21						AT2G47070.1	SPL1	squamosa promoter binding protein-like 1
Vigun05g039100	Vigun05g039100.1	Vigun05g039100.1.p	Vu05	3123267	3124733	-	Pentatricopeptide repeat (PPR) superfamily protein LENGTH=646	GO:0005515 (protein binding)	PF13812,PF01535,PF13041	PTHR24015,PTHR24015:SF422				(1 of 55) PF01535//PF13041//PF13812 - PPR repeat (PPR) // PPR repeat family (PPR_2) // Pentatricopeptide repeat domain (PPR_3)		AT1G74630.1		Tetratricopeptide repeat (TPR)-like superfamily protein
Vigun05g039200	Vigun05g039200.1	Vigun05g039200.1.p	Vu05	3125493	3127043	-	emp24/gp25L/p24 family/GOLD family protein LENGTH=214	GO:0006810 (transport), GO:0016021 (integral component of membrane)	PF01105	PTHR22811,PTHR22811:SF72	KOG1691			(1 of 2) PTHR22811//PTHR22811:SF72 - TRANSMEMBRANE EMP24 DOMAIN-CONTAINING PROTEIN // SUBFAMILY NOT NAMED	GO:0016021,GO:0006810	AT1G26690.1		emp24/gp25L/p24 family/GOLD family protein
Vigun05g039300	Vigun05g039300.1	Vigun05g039300.1.p	Vu05	3141860	3143467	+	| myb transcription factor | HC | chr4:52072242-52070924 | 20130731	GO:0003677 (DNA binding), GO:0003682 (chromatin binding)	PF00249	PTHR10641,PTHR10641:SF526				(1 of 6) PTHR10641:SF526 - TRANSCRIPTION FACTOR MYB113-RELATED		AT1G66370.1	AtMYB113,MYB113	myb domain protein 113
Vigun05g039400	Vigun05g039400.1	Vigun05g039400.1.p	Vu05	3153469	3157097	+	| myb transcription factor | HC | chr4:52072242-52070924 | 20130731	GO:0003677 (DNA binding), GO:0003682 (chromatin binding)	PF00249	PTHR10641,PTHR10641:SF526	KOG0048			(1 of 6) PTHR10641:SF526 - TRANSCRIPTION FACTOR MYB113-RELATED		AT1G66370.1	AtMYB113,MYB113	myb domain protein 113
Vigun05g039500	Vigun05g039500.1	Vigun05g039500.1.p	Vu05	3160190	3161739	+	| myb transcription factor | HC | chr5:34068495-34066783 | 20130731	GO:0003677 (DNA binding), GO:0003682 (chromatin binding)	PF00249	PTHR10641,PTHR10641:SF526	KOG0048		K16166,K09422	(1 of 1) K16166 - transcription factor MYB75 (PAP1, MYB75)		AT1G66370.1	AtMYB113,MYB113	myb domain protein 113
Vigun05g039600	Vigun05g039600.1	Vigun05g039600.1.p	Vu05	3164727	3169624	+	PREDICTED: phosphate transporter PHO1 homolog 9-like isoform X2 [Glycine max]	GO:0016021 (integral component of membrane)	PF03105,PF03124	PTHR10783,PTHR10783:SF43				(1 of 3) PTHR10783:SF43 - PHOSPHATE TRANSPORTER PHO1 HOMOLOG 2-RELATED	GO:0016021	AT3G29060.1		EXS (ERD1/XPR1/SYG1) family protein
Vigun05g039700	Vigun05g039700.1	Vigun05g039700.1.p	Vu05	3183282	3184259	+	| myb transcription factor | HC | chr4:52072242-52070924 | 20130731	GO:0003677 (DNA binding), GO:0003682 (chromatin binding)	PF00249	PTHR10641,PTHR10641:SF526				(1 of 6) PTHR10641:SF526 - TRANSCRIPTION FACTOR MYB113-RELATED		AT1G66370.1	AtMYB113,MYB113	myb domain protein 113
Vigun05g039800	Vigun05g039800.1	Vigun05g039800.1.p	Vu05	3206679	3207924	+	| myb transcription factor | HC | chr4:52072242-52070924 | 20130731	GO:0003677 (DNA binding), GO:0003682 (chromatin binding)	PF00249	PTHR10641,PTHR10641:SF526				(1 of 6) PTHR10641:SF526 - TRANSCRIPTION FACTOR MYB113-RELATED		AT1G66370.1	AtMYB113,MYB113	myb domain protein 113
Sw5.2
Vigun05g204000	Vigun05g204000.1	Vigun05g204000.1.p	Vu05	39223796	39230118	-	PREDICTED: autophagy-related protein 18c-like isoform X2 [Glycine max]	GO:0005515 (protein binding)	PF12490	PTHR13268,PTHR13268:SF1	KOG2109			(1 of 2) PTHR13268:SF1 - AUTOPHAGY-RELATED PROTEIN 18F		AT1G03380.1	ATATG18G,ATG18G	homolog of yeast autophagy 18 (ATG18) G
Vigun05g204100	Vigun05g204100.1	Vigun05g204100.1.p	Vu05	39251538	39260972	+	PREDICTED: uncharacterized protein LOC100782617 isoform X9 [Glycine max]		PF12624	PTHR22774,PTHR22774:SF11				(1 of 2) PTHR22774:SF11 - PROTEIN C44H4.4		AT3G20720.2
Vigun05g204200	Vigun05g204200.1	Vigun05g204200.1.p	Vu05	39261759	39266456	-	PREDICTED: polycomb group protein FERTILIZATION-INDEPENDENT ENDOSPERM-like [Glycine max]	GO:0005515 (protein binding)	PF00400	PTHR10253	KOG1034		K11462	(1 of 2) K11462 - polycomb protein EED (EED)	GO:0005515	AT3G20740.1	FIE,FIE1,FIS3	Transducin/WD40 repeat-like superfamily protein
Vigun05g204300	Vigun05g204300.1	Vigun05g204300.1.p	Vu05	39287943	39288955	+	PREDICTED: uncharacterized protein LOC100811126 [Glycine max]			PTHR36719						AT1G51100.1
Vigun05g204400	Vigun05g204400.1	Vigun05g204400.1.p	Vu05	39290710	39291711	-	PREDICTED: pentatricopeptide repeat-containing protein At4g21880, mitochondrial-like isoform X2 [Glycine max]
Vigun05g204500	Vigun05g204500.1	Vigun05g204500.1.p	Vu05	39292181	39297393	-	Pentatricopeptide repeat (PPR) superfamily protein LENGTH=843			PTHR24015,PTHR24015:SF623						AT4G04790.1		Tetratricopeptide repeat (TPR)-like superfamily protein
Vigun05g204600	Vigun05g204600.1	Vigun05g204600.1.p	Vu05	39303253	39304314	-	non-race specific disease resistance 1b [Glycine max]			PTHR31415,PTHR31415:SF22				(1 of 3) PTHR31415:SF22 - LATE EMBRYOGENESIS ABUNDANT HYDROXYPROLINE-RICH GLYCOPROTEIN-RELATED		AT3G20600.1	NDR1	Late embryogenesis abundant (LEA) hydroxyproline-rich glycoprotein family
Vigun05g204700	Vigun05g204700.1	Vigun05g204700.1.p	Vu05	39330210	39333691	-	PREDICTED: gibberellin 2-beta-dioxygenase 8-like [Glycine max]	GO:0016491 (oxidoreductase activity), GO:0055114 (oxidation-reduction process)	PF14226,PF03171	PTHR10209,PTHR10209:SF177	KOG0143		K04125	(1 of 3) PTHR10209//PTHR10209:SF177 - OXIDOREDUCTASE, 2OG-FE II OXYGENASE FAMILY PROTEIN // SUBFAMILY NOT NAMED	GO:0055114,GO:0016491	AT4G21200.1	ATGA2OX8,GA2OX8	gibberellin 2-oxidase 8
Vigun05g204800	Vigun05g204800.1	Vigun05g204800.1.p	Vu05	39341566	39342091	-	| GRF zinc finger protein | HC | chr2:3129362-3128949 | 20130731	GO:0008270 (zinc ion binding)	PF06839			4.2.99.18		(1 of 37) 4.2.99.18 - DNA-(apurinic or apyrimidinic site) lyase / Phage-T4 UV endonuclease	GO:0008270
Vigun05g204900	Vigun05g204900.1	Vigun05g204900.1.p	Vu05	39368627	39370316	+	Unknown protein
Vigun05g205000	Vigun05g205000.1	Vigun05g205000.1.p	Vu05	39376254	39379812	-	PREDICTED: probable 2-oxoglutarate/Fe(II)-dependent dioxygenase-like [Glycine max]	GO:0016491 (oxidoreductase activity), GO:0055114 (oxidation-reduction process)	PF14226,PF03171	PTHR10209,PTHR10209:SF177	KOG0143	1.14.11.13	K04125	(1 of 3) PTHR10209//PTHR10209:SF177 - OXIDOREDUCTASE, 2OG-FE II OXYGENASE FAMILY PROTEIN // SUBFAMILY NOT NAMED	GO:0055114,GO:0016491	AT4G21200.1	ATGA2OX8,GA2OX8	gibberellin 2-oxidase 8
Vigun05g205100	Vigun05g205100.1	Vigun05g205100.1.p	Vu05	39420209	39427814	+	PREDICTED: DDRGK domain-containing protein 1-like [Glycine max]		PF09756	PTHR13270,PTHR13270:SF4	KOG3054			(1 of 1) PTHR13270 - PROTEIN C20ORF116-RELATED		AT4G27120.2
Vigun05g205200	Vigun05g205200.1	Vigun05g205200.1.p	Vu05	39431589	39434673	+	PREDICTED: mitochondrial import receptor subunit TOM9-2-like [Glycine max]			PTHR12504				(1 of 2) PTHR12504 - MITOCHONDRIAL IMPORT RECEPTOR SUBUNIT TOM22		AT5G43970.1	ATTOM22-V,TOM22-V,TOM9-2	translocase of outer membrane 22-V
Vigun05g205300	Vigun05g205300.1	Vigun05g205300.1.p	Vu05	39435446	39438664	-	Cell wall protein-like n=3 Tax=Oryza RepID=Q8H3Y9_ORYSJ	GO:0010215 (cellulose microfibril organization), GO:0016049 (cell growth), GO:0030247 (polysaccharide binding), GO:0031225 (anchored component of membrane)	PF04833	PTHR31052,PTHR31052:SF2				(1 of 1) PTHR31052:SF2 - COBRA-LIKE PROTEIN 10-RELATED	GO:0031225,GO:0016049,GO:0010215	AT3G20580.1	COBL10	COBRA-like protein 10 precursor
Vigun05g205400	Vigun05g205400.1	Vigun05g205400.1.p	Vu05	39442722	39450848	-	RAB GTPase activator protein n=11 Tax=Brassicaceae RepID=B3H765_ARATH	GO:0005097 (Rab GTPase activator activity), GO:0032313 (regulation of Rab GTPase activity)	PF00566	PTHR22957,PTHR22957:SF276	KOG2197			(1 of 2) PTHR22957//PTHR22957:SF276 - TBC1 DOMAIN FAMILY MEMBER GTPASE-ACTIVATING PROTEIN // SUBFAMILY NOT NAMED		AT4G27100.2		Ypt/Rab-GAP domain of gyp1p superfamily protein
Vigun05g205500	Vigun05g205500.1	Vigun05g205500.1.p	Vu05	39456083	39457301	+	PREDICTED: early nodulin-like protein 2-like [Glycine max]	GO:0005507 (copper ion binding), GO:0009055 (electron carrier activity)	PF02298	PTHR33021,PTHR33021:SF60				(1 of 54) PF02298 - Plastocyanin-like domain (Cu_bind_like)	GO:0009055	AT3G20570.1	AtENODL9,ENODL9	early nodulin-like protein 9
Vigun05g205600	Vigun05g205600.1	Vigun05g205600.1.p	Vu05	39458140	39466878	-	PREDICTED: endoplasmic reticulum-Golgi intermediate compartment protein 3-like [Glycine max]	GO:0045454 (cell redox homeostasis)	PF00085,PF13850,PF07970	PTHR10984,PTHR10984:SF37	KOG2667			(1 of 3) PTHR10984:SF37 - CELL REDOX HOMEOSTASIS PROTEIN-RELATED	GO:0045454	AT3G20560.1	ATPDI12,ATPDIL5-3,PDI12,PDIL5-3	PDI-like 5-3
Vigun05g205700	Vigun05g205700.1	Vigun05g205700.1.p	Vu05	39472146	39473529	-	PREDICTED: uncharacterized protein LOC102662687 [Glycine max]			PTHR33974,PTHR33974:SF1						AT3G21710.2
Vigun05g205800	Vigun05g205800.1	Vigun05g205800.1.p	Vu05	39483575	39490169	+	PREDICTED: homeobox-leucine zipper protein ANTHOCYANINLESS 2-like isoform X2 [Glycine max]	GO:0008289 (lipid binding)	PF01852	PTHR24326,PTHR24326:SF189			K09338	(1 of 48) K09338 - homeobox-leucine zipper protein (HD-ZIP)	GO:0008289	AT4G04890.1	PDF2	protodermal factor 2
Vigun05g205900	Vigun05g205900.1	Vigun05g205900.1.p	Vu05	39490203	39491855	-	UDP-Glycosyltransferase superfamily protein LENGTH=453	GO:0008152 (metabolic process)	PF00201	PTHR11926,PTHR11926:SF356		2.4.1.297		(1 of 10) 2.4.1.297 - Anthocyanidin 3-O-glucoside 2''-O-glucosyltransferase	GO:0016758,GO:0008152	AT5G54010.1		UDP-Glycosyltransferase superfamily protein
Vigun05g206000	Vigun05g206000.1	Vigun05g206000.1.p	Vu05	39496064	39497449	-	UDP-Glycosyltransferase superfamily protein LENGTH=453	GO:0008152 (metabolic process)	PF00201	PTHR11926,PTHR11926:SF356		2.4.1.297		(1 of 10) 2.4.1.297 - Anthocyanidin 3-O-glucoside 2''-O-glucosyltransferase	GO:0016758,GO:0008152	AT5G54010.1		UDP-Glycosyltransferase superfamily protein
Vigun05g206100	Vigun05g206100.1	Vigun05g206100.1.p	Vu05	39503703	39508606	-	disease resistance protein (TIR-NBS-LRR class), putative LENGTH=1294	GO:0005515 (protein binding), GO:0006952 (defense response), GO:0007165 (signal transduction), GO:0043531 (ADP binding)	PF07725,PF13676,PF00931	PTHR11017,PTHR11017:SF174	KOG4658			(1 of 6) PTHR11017//PTHR11017:SF174 - LEUCINE-RICH REPEAT-CONTAINING PROTEIN // SUBFAMILY NOT NAMED	GO:0007165,GO:0005515,GO:0043531	AT5G17680.1		disease resistance protein (TIR-NBS-LRR class), putative
Vigun05g206200	Vigun05g206200.1	Vigun05g206200.1.p	Vu05	39513472	39519475	+	disease resistance protein (TIR-NBS-LRR class), putative LENGTH=1294	GO:0005515 (protein binding), GO:0006952 (defense response), GO:0007165 (signal transduction), GO:0043531 (ADP binding)	PF07725,PF13855,PF13676,PF00931	PTHR11017,PTHR11017:SF174	KOG0617			(1 of 6) PTHR11017//PTHR11017:SF174 - LEUCINE-RICH REPEAT-CONTAINING PROTEIN // SUBFAMILY NOT NAMED	GO:0005515,GO:0007165,GO:0043531	AT5G17680.1		disease resistance protein (TIR-NBS-LRR class), putative
Vigun05g206300	Vigun05g206300.1	Vigun05g206300.1.p	Vu05	39538493	39545059	-	disease resistance protein (TIR-NBS-LRR class), putative LENGTH=1294	GO:0005515 (protein binding), GO:0006952 (defense response), GO:0007165 (signal transduction), GO:0043531 (ADP binding)	PF13676,PF00931	PTHR11017,PTHR11017:SF174	KOG4658			(1 of 6) PTHR11017//PTHR11017:SF174 - LEUCINE-RICH REPEAT-CONTAINING PROTEIN // SUBFAMILY NOT NAMED	GO:0007165,GO:0005515,GO:0043531	AT5G17680.1		disease resistance protein (TIR-NBS-LRR class), putative
Vigun05g206400	Vigun05g206400.1	Vigun05g206400.1.p	Vu05	39563315	39564874	-	UDP-Glycosyltransferase superfamily protein LENGTH=453	GO:0008152 (metabolic process)	PF00201	PTHR11926,PTHR11926:SF356		2.4.1.297		(1 of 10) 2.4.1.297 - Anthocyanidin 3-O-glucoside 2''-O-glucosyltransferase	GO:0016758,GO:0008152	AT5G54010.1		UDP-Glycosyltransferase superfamily protein
Vigun05g206500	Vigun05g206500.1	Vigun05g206500.1.p	Vu05	39577868	39579385	-	UDP-Glycosyltransferase superfamily protein LENGTH=453	GO:0008152 (metabolic process)	PF00201	PTHR11926,PTHR11926:SF356		2.4.1.297		(1 of 10) 2.4.1.297 - Anthocyanidin 3-O-glucoside 2''-O-glucosyltransferase	GO:0016758,GO:0008152	AT5G54010.1		UDP-Glycosyltransferase superfamily protein
Vigun05g206600	Vigun05g206600.1	Vigun05g206600.1.p	Vu05	39586886	39588690	-	gamma-glutamyl transpeptidase 1 LENGTH=572	GO:0003840 (gamma-glutamyltransferase activity), GO:0006749 (glutathione metabolic process)	PF01019	PTHR11686,PTHR11686:SF29		2.3.2.2		(1 of 4) 2.3.2.2 - Gamma-glutamyltransferase / Glutamyl transpeptidase	GO:0006749,GO:0003840	AT4G39640.1	GGT1	gamma-glutamyl transpeptidase 1
Vigun05g206700	Vigun05g206700.1	Vigun05g206700.1.p	Vu05	39595425	39596619	-	UDP-Glycosyltransferase superfamily protein LENGTH=453	GO:0008152 (metabolic process)	PF00201	PTHR11926,PTHR11926:SF356		2.4.1.297		(1 of 10) 2.4.1.297 - Anthocyanidin 3-O-glucoside 2''-O-glucosyltransferase	GO:0016758,GO:0008152	AT4G27570.1		UDP-Glycosyltransferase superfamily protein
Vigun05g206800	Vigun05g206800.1	Vigun05g206800.1.p	Vu05	39596620	39601055	-	UDP-Glycosyltransferase superfamily protein LENGTH=453	GO:0008152 (metabolic process)	PF00201	PTHR11926,PTHR11926:SF356		2.4.1.297		(1 of 10) 2.4.1.297 - Anthocyanidin 3-O-glucoside 2''-O-glucosyltransferase	GO:0016758,GO:0008152	AT5G54010.1		UDP-Glycosyltransferase superfamily protein
Vigun05g206900	Vigun05g206900.1	Vigun05g206900.1.p	Vu05	39626401	39631511	+	PREDICTED: GTP-binding nuclear protein Ran-3 [Glycine max]	GO:0003924 (GTPase activity), GO:0005525 (GTP binding), GO:0005622 (intracellular), GO:0006184 (GTP catabolic process), GO:0006886 (intracellular protein transport), GO:0006913 (nucleocytoplasmic transport), GO:0007165 (signal transduction), GO:0007264 (small GTPase mediated signal transduction), GO:0015031 (protein transport), GO:0016020 (membrane)	PF00025	PTHR24073,PTHR24073:SF544	KOG0087		K07904	(1 of 1) PTHR24073:SF544 - RAS-RELATED PROTEIN RABA1A	GO:0005525	AT1G06400.1	ARA-2,ARA2,ATRAB11E,ATRABA1A	Ras-related small GTP-binding family protein
Vigun05g207000	Vigun05g207000.1	Vigun05g207000.1.p	Vu05	39632331	39635197	-	WRKY family transcription factor LENGTH=298	GO:0003700 (sequence-specific DNA binding transcription factor activity), GO:0043565 (sequence-specific DNA binding)	PF03106	PTHR32096,PTHR32096:SF19				(1 of 1) PTHR32096:SF19 - WRKY TRANSCRIPTION FACTOR 69-RELATED	GO:0043565,GO:0006355,GO:0003700	AT3G58710.2	ATWRKY69,WRKY69	WRKY DNA-binding protein 69
Vigun05g207100	Vigun05g207100.1	Vigun05g207100.1.p	Vu05	39651869	39653346	+	| DUF1685 family protein | HC | chr2:35218811-35220688 | 20130731		PF07939	PTHR33785,PTHR33785:SF3				(1 of 10) PF07939 - Protein of unknown function (DUF1685) (DUF1685)		AT2G42760.1
Vigun05g207200	Vigun05g207200.1	Vigun05g207200.1.p	Vu05	39654184	39657851	-	Chloroplast heat shock protein-binding protein n=1 Tax=Coffea canephora RepID=Q1W7A9_COFCA	GO:0005506 (iron ion binding), GO:0009055 (electron carrier activity), GO:0051536 (iron-sulfur cluster binding)	PF13370,PF00226	PTHR24078	KOG0716			(1 of 3) KOG0716 - Molecular chaperone (DnaJ superfamily)		AT2G42750.1		DNAJ heat shock N-terminal domain-containing protein
Vigun05g207300	Vigun05g207300.1	Vigun05g207300.1.p	Vu05	39698494	39703591	-	Protein kinase superfamily protein LENGTH=380	GO:0004672 (protein kinase activity), GO:0004674 (protein serine/threonine kinase activity), GO:0005524 (ATP binding), GO:0006468 (protein phosphorylation)	PF07714	PTHR24057,PTHR24057:SF5		2.7.11.1,2.7.11.26	K14502	(1 of 5) K14502 - protein brassinosteroid insensitive 2 (BIN2)	GO:0006468,GO:0004672	AT2G30980.1	ASKdZeta,ATSK2-2,ATSK23,BIL1,SKdZeta	SHAGGY-related protein kinase dZeta
Vigun05g207400	Vigun05g207400.1	Vigun05g207400.1.p	Vu05	39712351	39714542	-	Peroxidase superfamily protein LENGTH=324	GO:0004601 (peroxidase activity), GO:0006979 (response to oxidative stress), GO:0020037 (heme binding), GO:0055114 (oxidation-reduction process)	PF00141	PTHR31388		1.11.1.7	K00430	(1 of 99) 1.11.1.7 - Peroxidase / Lactoperoxidase	GO:0055114,GO:0020037,GO:0006979,GO:0004601	AT5G05340.1		Peroxidase superfamily protein
Vigun05g207500	Vigun05g207500.1	Vigun05g207500.1.p	Vu05	39716881	39722010	-	Protein kinase superfamily protein LENGTH=400	GO:0004672 (protein kinase activity), GO:0004674 (protein serine/threonine kinase activity), GO:0005524 (ATP binding), GO:0006468 (protein phosphorylation)	PF00069	PTHR27001,PTHR27001:SF30	KOG1187	2.7.11.1	K04733	(1 of 1) PTHR27001:SF30 - PROTEIN KINASE FAMILY PROTEIN	GO:0006468,GO:0005524,GO:0004672	AT3G58690.1		Protein kinase superfamily protein
Vigun05g207600	Vigun05g207600.1	Vigun05g207600.1.p	Vu05	39741332	39744361	-	multiprotein bridging factor 1B LENGTH=142	GO:0003677 (DNA binding), GO:0043565 (sequence-specific DNA binding)	PF01381,PF08523	PTHR10245,PTHR10245:SF33	KOG3398		K03627	(1 of 3) K03627 - putative transcription factor (MBF1)	GO:0043565	AT3G58680.1	ATMBF1B,MBF1B	multiprotein bridging factor 1B
Vigun05g207700	Vigun05g207700.1	Vigun05g207700.1.p	Vu05	39754430	39763787	+	PREDICTED: 2-aminoethanethiol dioxygenase-like [Glycine max]	GO:0047800 (cysteamine dioxygenase activity), GO:0055114 (oxidation-reduction process)	PF07847	PTHR22966,PTHR22966:SF9	KOG4281	1.13.11.19	K10712	(1 of 8) 1.13.11.19 - Cysteamine dioxygenase / Persulfurase	GO:0055114,GO:0016702	AT2G42670.1		Protein of unknown function (DUF1637)
Vigun05g207800	Vigun05g207800.1	Vigun05g207800.1.p	Vu05	39781770	39785753	+	PREDICTED: myb family transcription factor APL-like isoform X1 [Glycine max]	GO:0003677 (DNA binding), GO:0003682 (chromatin binding)	PF00249	PTHR31314,PTHR31314:SF15				(1 of 282) PF00249 - Myb-like DNA-binding domain (Myb_DNA-binding)		AT2G38300.1		myb-like HTH transcriptional regulator family protein
Vigun05g207900	Vigun05g207900.1	Vigun05g207900.1.p	Vu05	39785984	39786274	-	Unknown protein			PTHR35420
Vigun05g208000	Vigun05g208000.1	Vigun05g208000.1.p	Vu05	39799018	39801984	-	PREDICTED: dentin sialophosphoprotein-like isoform X2 [Glycine max]		PF05097	PTHR33671,PTHR33671:SF2				(1 of 9) PF05097 - Protein of unknown function (DUF688) (DUF688)		AT2G30990.1		Protein of unknown function (DUF688)
Vigun05g208100	Vigun05g208100.1	Vigun05g208100.1.p	Vu05	39816737	39839116	+	ATP-binding/protein serine/threonine kinase [Glycine max]	GO:0004672 (protein kinase activity), GO:0004674 (protein serine/threonine kinase activity), GO:0005524 (ATP binding), GO:0006468 (protein phosphorylation)	PF14381,PF07714	PTHR23257,PTHR23257:SF545	KOG0192	2.7.11.1		(1 of 2) PTHR23257:SF545 - SERINE/THREONINE KINASE-RELATED	GO:0006468,GO:0004672	AT3G58640.1		Mitogen activated protein kinase kinase kinase-related
Vigun05g208200	Vigun05g208200.1	Vigun05g208200.1.p	Vu05	39851122	39854929	+	sequence-specific DNA binding transcription factors LENGTH=321		PF13837	PTHR31307,PTHR31307:SF2	KOG4282			(1 of 25) KOG4282 - Transcription factor GT-2 and related proteins, contains trihelix DNA-binding/SANT domain		AT3G58630.1		sequence-specific DNA binding transcription factors
Vigun05g208300	Vigun05g208300.1	Vigun05g208300.1.p	Vu05	39868410	39871884	-	PREDICTED: uncharacterized protein LOC100815968 [Glycine max]		PF04852	PTHR31165,PTHR31165:SF10				(1 of 2) PTHR31165:SF10 - PROTEIN LIGHT-DEPENDENT SHORT HYPOCOTYLS 10-RELATED		AT2G42610.1	LSH10	Protein of unknown function (DUF640)
Vigun05g208400	Vigun05g208400.1	Vigun05g208400.1.p	Vu05	39905103	39910942	+	PREDICTED: T-complex protein 1 subunit beta-like [Glycine max]	GO:0005524 (ATP binding), GO:0006457 (protein folding), GO:0044267 (cellular protein metabolic process), GO:0051082 (unfolded protein binding)	PF00118	PTHR11353,PTHR11353:SF23			K09494	(1 of 3) K09494 - T-complex protein 1 subunit beta (CCT2)	GO:0005524	AT5G20890.1		TCP-1/cpn60 chaperonin family protein
Vigun05g208500	Vigun05g208500.1	Vigun05g208500.1.p	Vu05	39925692	39930755	+	phosphoenolpyruvate carboxylase 2 LENGTH=963	GO:0003824 (catalytic activity), GO:0006099 (tricarboxylic acid cycle), GO:0008964 (phosphoenolpyruvate carboxylase activity), GO:0015977 (carbon fixation)	PF00311	PTHR30523,PTHR30523:SF8		4.1.1.31	K01595	(1 of 6) K01595 - phosphoenolpyruvate carboxylase (ppc)	GO:0015977,GO:0008964,GO:0006099	AT2G42600.2	ATPPC2,PPC2	phosphoenolpyruvate carboxylase 2
Vigun05g208600	Vigun05g208600.1	Vigun05g208600.1.p	Vu05	39932048	39933393	+	Heavy metal transport/detoxification superfamily protein LENGTH=159	GO:0030001 (metal ion transport), GO:0046872 (metal ion binding)	PF00403	PTHR22814,PTHR22814:SF112	KOG1603			(1 of 1) PTHR22814:SF112 - HEAVY METAL TRANSPORT/DETOXIFICATION-LIKE PROTEIN	GO:0046872,GO:0030001	AT1G06330.1		Heavy metal transport/detoxification superfamily protein
Vigun05g208700	Vigun05g208700.1	Vigun05g208700.1.p	Vu05	39949970	39953321	+	general regulatory factor 9 LENGTH=262	GO:0019904 (protein domain specific binding)	PF00244	PTHR18860,PTHR18860:SF31	KOG0841		K06630	(1 of 3) PTHR18860//PTHR18860:SF31 - 14-3-3 PROTEIN // SUBFAMILY NOT NAMED	GO:0019904	AT2G42590.2	GF14 MU,GRF9	general regulatory factor 9
Vigun05g208800	Vigun05g208800.1	Vigun05g208800.1.p	Vu05	39956540	39962228	+	Haloacid dehalogenase-like hydrolase (HAD) superfamily protein LENGTH=240	GO:0008152 (metabolic process), GO:0016787 (hydrolase activity)	PF13419	PTHR22749,PTHR22749:SF4	KOG2914	2.7.1.26		(1 of 2) 2.7.1.26 - Riboflavin kinase / RFK		AT4G21470.1	ATFMN/FHY,FMN/FHY	riboflavin kinase/FMN hydrolase
Vigun05g208900	Vigun05g208900.1	Vigun05g208900.1.p	Vu05	39963415	39964565	+	Protein of unknown function, DUF538 LENGTH=157		PF04398	PTHR31676,PTHR31676:SF32				(1 of 22) PF04398 - Protein of unknown function, DUF538 (DUF538)		AT5G46230.1		Protein of unknown function, DUF538
Vigun05g209000	Vigun05g209000.1	Vigun05g209000.1.p	Vu05	39966685	39970168	-	PREDICTED: TPR repeat-containing thioredoxin TTL1-like [Glycine max]	GO:0005515 (protein binding), GO:0045454 (cell redox homeostasis)	PF13181,PF00085,PF13414	PTHR22904,PTHR22904:SF374	KOG0550			(1 of 1) PF00085//PF13181//PF13414 - Thioredoxin (Thioredoxin) // Tetratricopeptide repeat (TPR_8) // TPR repeat (TPR_11)	GO:0005515,GO:0045454	AT2G42580.1	TTL3,VIT	tetratricopetide-repeat thioredoxin-like 3
Vigun05g209100	Vigun05g209100.1	Vigun05g209100.1.p	Vu05	39976276	39978905	-	PREDICTED: putative Peroxidase 48-like [Glycine max]	GO:0004601 (peroxidase activity), GO:0006979 (response to oxidative stress), GO:0020037 (heme binding), GO:0055114 (oxidation-reduction process)	PF00141	PTHR31235,PTHR31235:SF55		1.11.1.7	K00430	(1 of 99) 1.11.1.7 - Peroxidase / Lactoperoxidase	GO:0055114,GO:0020037,GO:0006979,GO:0004601	AT4G33870.1		Peroxidase superfamily protein
Vigun05g209200	Vigun05g209200.1	Vigun05g209200.1.p	Vu05	39985359	39988951	-	ketol-acid reductoisomerase LENGTH=591	GO:0004455 (ketol-acid reductoisomerase activity), GO:0008652 (cellular amino acid biosynthetic process), GO:0009082 (branched-chain amino acid biosynthetic process), GO:0016491 (oxidoreductase activity), GO:0050662 (coenzyme binding), GO:0055114 (oxidation-reduction process)	PF07991,PF01450	PTHR21371,PTHR21371:SF11		1.1.1.86	K00053	(1 of 2) 1.1.1.86 - Ketol-acid reductoisomerase (NADP(+)) / Dihydroxyisovalerate dehydrogenase (isomerizing)	GO:0055114,GO:0009082,GO:0004455,GO:0016491	AT3G58610.1		ketol-acid reductoisomerase
Vigun05g209300	Vigun05g209300.1	Vigun05g209300.1.p	Vu05	39998857	40002801	+	Adaptin ear-binding coat-associated protein 1 NECAP-1 LENGTH=302	GO:0006897 (endocytosis), GO:0016020 (membrane)	PF07933	PTHR12847,PTHR12847:SF4	KOG2500			(1 of 1) PTHR12847:SF4 - ADAPTIN EAR-BINDING COAT-ASSOCIATED PROTEIN 1 NECAP-1	GO:0016020,GO:0006897	AT3G58600.1		Adaptin ear-binding coat-associated protein 1 NECAP-1
Vigun05g209400	Vigun05g209400.1	Vigun05g209400.1.p	Vu05	40003856	40007019	+	| hypothetical protein | HC | chr2:39323798-39319888 | 20130731			PTHR34659,PTHR34659:SF2						AT2G31130.1
Vigun05g209500	Vigun05g209500.1	Vigun05g209500.1.p	Vu05	40024703	40028452	+	PREDICTED: protein YLS7 [Glycine max]		PF14416,PF13839	PTHR32285,PTHR32285:SF71				(1 of 2) PTHR32285:SF71 - PROTEIN TRICHOME BIREFRINGENCE-LIKE 39-RELATED		AT2G42570.1	TBL39	TRICHOME BIREFRINGENCE-LIKE 39
Vigun05g209600	Vigun05g209600.1	Vigun05g209600.1.p	Vu05	40044091	40046186	+	seed biotin-containing protein SBP65 [Glycine max]			PTHR23241,PTHR23241:SF49				(1 of 2) PTHR23241:SF49 - COLD-REGULATED PROTEIN 15B		AT2G42560.1		late embryogenesis abundant domain-containing protein / LEA domain-containing protein
Vigun05g209700	Vigun05g209700.1	Vigun05g209700.1.p	Vu05	40046431	40048071	-	| transmembrane protein, putative | HC | chr2:39288531-39290450 | 20130731			PTHR33927,PTHR33927:SF1						AT4G18540.1
Vigun05g209800	Vigun05g209800.1	Vigun05g209800.1.p	Vu05	40054913	40055967	-	PREDICTED: uncharacterized protein LOC100306227 [Glycine max]			PTHR33834						AT2G31090.1
Vigun05g209900	Vigun05g209900.1	Vigun05g209900.1.p	Vu05	40056790	40061054	-	anaerobic ribonucleoside triphosphate reductase n=1 Tax=Stenotrophomonas maltophilia RepID=UPI0002FDCA90		PF04305	PTHR21496,PTHR21496:SF8				(1 of 1) PTHR21496//PTHR21496:SF8 - FERREDOXIN-RELATED // SUBFAMILY NOT NAMED		AT1G06240.1		Protein of unknown function DUF455
Vigun05g210000	Vigun05g210000.1	Vigun05g210000.1.p	Vu05	40062465	40065362	-	general transcription factor group E6 LENGTH=386	GO:0005515 (protein binding)	PF00439,PF17035	PTHR22880,PTHR22880:SF172	KOG1474			(1 of 2) PTHR22880:SF172 - TRANSCRIPTION FACTOR GTE3, CHLOROPLASTIC-RELATED	GO:0005515	AT1G06230.3	GTE4	global transcription factor group E4
Vigun05g210100	Vigun05g210100.1	Vigun05g210100.1.p	Vu05	40066283	40066567	-	CLE14 protein n=1 Tax=Glycine max RepID=E9L560_SOYBN			PTHR36016
Vigun05g210200	Vigun05g210200.1	Vigun05g210200.1.p	Vu05	40079292	40079537	-	PREDICTED: CLAVATA3/ESR (CLE)-related protein 1-like [Glycine max]			PTHR33869,PTHR33869:SF5				(1 of 1) PTHR33869:SF5 - CLAVATA3/ESR (CLE)-RELATED PROTEIN 3		AT2G31081.1	CLE4	CLAVATA3/ESR-RELATED 4
Vigun05g210300	Vigun05g210300.1	Vigun05g210300.1.p	Vu05	40100318	40103157	+	ribosomal protein L5 B LENGTH=301	GO:0003735 (structural constituent of ribosome), GO:0005622 (intracellular), GO:0005840 (ribosome), GO:0006412 (translation), GO:0008097 (5S rRNA binding)	PF14204,PF00861	PTHR23410	KOG0875		K02932	(1 of 5) K02932 - large subunit ribosomal protein L5e (RP-L5e, RPL5)	GO:0006412,GO:0005840,GO:0005622,GO:0003735,GO:0008097	AT5G39740.2	OLI7,RPL5B	ribosomal protein L5 B
Vigun05g210400	Vigun05g210400.1	Vigun05g210400.1.p	Vu05	40108536	40109737	-	| hypothetical protein | HC | chr4:30780672-30781148 | 20130731
Vigun05g210500	Vigun05g210500.1	Vigun05g210500.1.p	Vu05	40115393	40116737	+	Zinc-binding ribosomal protein family protein LENGTH=95	GO:0003735 (structural constituent of ribosome), GO:0005622 (intracellular), GO:0005840 (ribosome), GO:0006412 (translation)	PF01907	PTHR10768	KOG3475		K02922	(1 of 4) K02922 - large subunit ribosomal protein L37e (RP-L37e, RPL37)	GO:0006412,GO:0005840,GO:0005622,GO:0003735	AT1G52300.1		Zinc-binding ribosomal protein family protein
Vigun05g210600	Vigun05g210600.1	Vigun05g210600.1.p	Vu05	40126869	40128482	-	PREDICTED: spermidine hydroxycinnamoyl transferase-like [Glycine max]		PF02458	PTHR31642,PTHR31642:SF11		2.3.1.99	K13065	(1 of 5) 2.3.1.99 - Quinate O-hydroxycinnamoyltransferase / Hydroxycinnamoyl coenzyme A-quinate transferase	GO:0016747	AT5G48930.1	HCT	hydroxycinnamoyl-CoA shikimate/quinate hydroxycinnamoyl transferase
Vigun05g210700	Vigun05g210700.1	Vigun05g210700.1.p	Vu05	40145927	40147359	-	Unknown protein
Vigun05g210800	Vigun05g210800.1	Vigun05g210800.1.p	Vu05	40151413	40154538	+	TCP family transcription factor 4 LENGTH=420		PF03634	PTHR31072,PTHR31072:SF3				(1 of 3) PTHR31072:SF3 - TRANSCRIPTION FACTOR TCP10-RELATED		AT3G15030.1	MEE35,TCP4	TCP family transcription factor 4
Vigun05g210900	Vigun05g210900.1	Vigun05g210900.1.p	Vu05	40170474	40171871	+	RING-H2 finger protein 2B LENGTH=147	GO:0005515 (protein binding), GO:0008270 (zinc ion binding)	PF13639	PTHR14155,PTHR14155:SF179			K19038	(1 of 4) K19038 - E3 ubiquitin-protein ligase ATL41 [EC:6.3.2.19] (ATL41)	GO:0008270,GO:0005515	AT2G42360.1		RING/U-box superfamily protein
Vigun05g211000	Vigun05g211000.1	Vigun05g211000.1.p	Vu05	40174929	40176216	-	PREDICTED: glucan endo-1,3-beta-glucosidase-like protein 1-like [Glycine max]		PF07983	PTHR32227,PTHR32227:SF91				(1 of 2) PTHR32227:SF91 - GLUCAN ENDO-1,3-BETA-GLUCOSIDASE-LIKE PROTEIN 1		AT3G58100.1	PDCB5	plasmodesmata callose-binding protein 5
Vigun05g211100	Vigun05g211100.1	Vigun05g211100.1.p	Vu05	40197930	40201915	-	bZIP family transcription factor LENGTH=300	GO:0003700 (sequence-specific DNA binding transcription factor activity), GO:0043565 (sequence-specific DNA binding)	PF07716	PTHR13301,PTHR13301:SF69				(1 of 3) PTHR13301:SF69 - BASIC HELIX-LOOP-HELIX DOMAIN-CONTAINING PROTEIN	GO:0043565,GO:0006355,GO:0003700	AT3G58120.1	ATBZIP61,BZIP61	Basic-leucine zipper (bZIP) transcription factor family protein
Vigun05g211200	Vigun05g211200.1	Vigun05g211200.1.p	Vu05	40214657	40220025	-	Pentatricopeptide repeat (PPR) superfamily protein LENGTH=343		PF13041	PTHR24015				(1 of 489) PF13041 - PPR repeat family (PPR_2)		AT1G06270.1		Pentatricopeptide repeat (PPR) superfamily protein
Sw6.1
Vigun06g067300	Vigun06g067300.1	Vigun06g067300.1.p	Vu06	19595397	19597261	+	BTB/POZ domain-containing protein LENGTH=329	GO:0005515 (protein binding)	PF00651	PTHR24413,PTHR24413:SF43				(1 of 53) PF00651 - BTB/POZ domain (BTB)	GO:0005515	AT1G55760.1		BTB/POZ domain-containing protein
Vigun06g067400	Vigun06g067400.1	Vigun06g067400.1.p	Vu06	19607951	19608946	+	Unknown protein
Vigun06g067500	Vigun06g067500.1	Vigun06g067500.1.p	Vu06	19627592	19629671	-	Preprotein translocase Sec, Sec61-beta subunit protein LENGTH=81		PF03911	PTHR13509,PTHR13509:SF2	KOG3457			(1 of 2) PTHR13509:SF2 - PREPROTEIN TRANSLOCASE SEC, SEC61-BETA SUBUNIT PROTEIN-RELATED	GO:0006886,GO:0005784	AT3G60540.1		Preprotein translocase Sec, Sec61-beta subunit protein
Vigun06g067600	Vigun06g067600.1	Vigun06g067600.1.p	Vu06	19630716	19634102	-	Unknown protein
Vigun06g067700	Vigun06g067700.1	Vigun06g067700.1.p	Vu06	19647330	19648410	-	Unknown protein
Vigun06g067800	Vigun06g067800.1	Vigun06g067800.1.p	Vu06	19697095	19704220	-	DNA damage-inducible v-SNARE binding protein,	GO:0004190 (aspartic-type endopeptidase activity), GO:0005515 (protein binding), GO:0006508 (proteolysis)	PF00627,PF13650,PF00240	PTHR12917,PTHR12917:SF1	KOG0012		K11885	(1 of 1) K11885 - DNA damage-inducible protein 1 (DDI1)	GO:0005515	AT3G13235.3		ubiquitin family protein
Vigun06g067900	Vigun06g067900.1	Vigun06g067900.1.p	Vu06	19713143	19718746	-	| PPR superfamily protein | HC | chr1:46711858-46708329 | 20130731		PF15011	PTHR37904,PTHR37904:SF1				(1 of 1) PF15011 - Casein Kinase 2 substrate (CK2S)		AT5G43822.1		Pentatricopeptide repeat (PPR) superfamily protein
Vigun06g068000	Vigun06g068000.1	Vigun06g068000.1.p	Vu06	19723793	19732926	+	| enhancer of mRNA-decapping-like protein | HC | chr3:24288608-24297371 | 20130731	GO:0005515 (protein binding)	PF16529	PTHR15598,PTHR15598:SF7			K12616	(1 of 2) K12616 - enhancer of mRNA-decapping protein 4 (EDC4)		AT3G13290.1	VCR	varicose-related
Vigun06g068100	Vigun06g068100.1	Vigun06g068100.1.p	Vu06	19741579	19742572	-	Chaperone DnaJ-domain superfamily protein LENGTH=157		PF00226	PTHR24078				(1 of 122) PTHR24078 - DNAJ HOMOLOG SUBFAMILY C MEMBER		AT3G13310.1		Chaperone DnaJ-domain superfamily protein
Vigun06g068200	Vigun06g068200.1	Vigun06g068200.1.p	Vu06	19758022	19762777	+	PREDICTED: vacuolar cation/proton exchanger 5-like isoform X1 [Glycine max]	GO:0006812 (cation transport), GO:0006816 (calcium ion transport), GO:0008324 (cation transmembrane transporter activity), GO:0015369 (calcium:hydrogen antiporter activity), GO:0016021 (integral component of membrane), GO:0055085 (transmembrane transport)	PF01699	PTHR31503,PTHR31503:SF16	KOG1397		K07300	(1 of 6) K07300 - Ca2+:H+ antiporter (chaA, CAX)	GO:0055085,GO:0016021	AT1G55730.2	ATCAX5,CAX5	cation exchanger 5
Vigun06g068300	Vigun06g068300.1	Vigun06g068300.1.p	Vu06	19764020	19765827	-	| H/ACA ribonucleoprotein complex subunit 2, putative | LC | chr5:33121100-33120795 | 20130731	GO:0003723 (RNA binding), GO:0005730 (nucleolus)	PF01248	PTHR23105,PTHR23105:SF61	KOG3167		K11129	(1 of 1) K11129 - H/ACA ribonucleoprotein complex subunit 2 (NHP2, NOLA2)		AT5G08180.2		Ribosomal protein L7Ae/L30e/S12e/Gadd45 family protein
Vigun06g068400	Vigun06g068400.1	Vigun06g068400.1.p	Vu06	19767545	19768985	-	strictosidine synthase 2 LENGTH=335	GO:0009058 (biosynthetic process), GO:0016844 (strictosidine synthase activity)	PF03088	PTHR10426,PTHR10426:SF32	KOG1520	4.3.3.2		(1 of 1) PTHR10426//PTHR10426:SF32 - STRICTOSIDINE SYNTHASE-RELATED // SUBFAMILY NOT NAMED	GO:0016844,GO:0009058	AT1G74010.1		Calcium-dependent phosphotriesterase superfamily protein
Sw6.2
Vigun06g212400	Vigun06g212400.1	Vigun06g212400.1.p	Vu06	32470701	32472258	-	DNA-binding storekeeper protein-related transcriptional regulator LENGTH=368		PF04504	PTHR31662,PTHR31662:SF1				(1 of 2) PTHR31662:SF1 - A_IG002N01.32 PROTEIN-RELATED		AT4G25210.1		DNA-binding storekeeper protein-related transcriptional regulator
Vigun06g212500	Vigun06g212500.1	Vigun06g212500.1.p	Vu06	32476267	32478818	+	Thioredoxin superfamily protein LENGTH=154	GO:0006662 (glycerol ether metabolic process), GO:0015035 (protein disulfide oxidoreductase activity), GO:0045454 (cell redox homeostasis)	PF00085	PTHR10438,PTHR10438:SF242	KOG0907	1.6.5.4	K03671	(1 of 2) PTHR10438:SF242 - THIOREDOXIN-LIKE PROTEIN CXXS1	GO:0045454,GO:0015035,GO:0006662	AT1G11530.1	ATCXXS1,CXXS1	C-terminal cysteine residue is changed to a serine 1
Vigun06g212600	Vigun06g212600.1	Vigun06g212600.1.p	Vu06	32478918	32481807	+	| transcription factor | HC | chr4:28837847-28840939 | 20130731	GO:0046983 (protein dimerization activity)	PF00010	PTHR23042,PTHR23042:SF67				(1 of 3) PTHR23042:SF67 - TRANSCRIPTION FACTOR ILR3-RELATED	GO:0046983	AT5G54680.1	bHLH105,ILR3	basic helix-loop-helix (bHLH) DNA-binding superfamily protein
Vigun06g212700	Vigun06g212700.1	Vigun06g212700.1.p	Vu06	32481932	32484839	-	Sulfite exporter TauE/SafE family protein LENGTH=458	GO:0016021 (integral component of membrane)	PF01925	PTHR14255,PTHR14255:SF3				(1 of 2) PTHR14255:SF3 - SULFITE EXPORTER TAUE/SAFE FAMILY PROTEIN	GO:0016021	AT1G61740.1		Sulfite exporter TauE/SafE family protein
Sw8.1
Vigun08g097800	Vigun08g097800.1	Vigun08g097800.1.p	Vu08	23698938	23703586	-	PREDICTED: glucan 1,3-beta-glucosidase A-like [Glycine max]	GO:0005975 (carbohydrate metabolic process), GO:0051015 (actin filament binding)	PF00150	PTHR10551,PTHR10551:SF12		3.2.1.58		(1 of 2) PTHR10551//PTHR10551:SF12 - FASCIN // SUBFAMILY NOT NAMED	GO:0005975,GO:0004553,GO:0051015,GO:0007015
Vigun08g097900	Vigun08g097900.1	Vigun08g097900.1.p	Vu08	23723438	23728578	-	PREDICTED: glucan 1,3-beta-glucosidase A-like [Glycine max]	GO:0005975 (carbohydrate metabolic process), GO:0051015 (actin filament binding)	PF00150	PTHR10551,PTHR10551:SF12		3.2.1.58		(1 of 2) PTHR10551//PTHR10551:SF12 - FASCIN // SUBFAMILY NOT NAMED	GO:0005975,GO:0004553,GO:0051015,GO:0007015
Vigun08g098000	Vigun08g098000.1	Vigun08g098000.1.p	Vu08	23736646	23739746	+	phosphoglycerate/bisphosphoglycerate mutase LENGTH=332	GO:0003824 (catalytic activity), GO:0004619 (phosphoglycerate mutase activity), GO:0006096 (glycolysis), GO:0008152 (metabolic process)	PF00300	PTHR11931,PTHR11931:SF6	KOG0235	5.4.2.11	K01834	(1 of 3) K01834 - 2,3-bisphosphoglycerate-dependent phosphoglycerate mutase (PGAM, gpmA)	GO:0016868,GO:0006096,GO:0004619	AT1G22170.1		Phosphoglycerate mutase family protein
Vigun08g098100	Vigun08g098100.1	Vigun08g098100.1.p	Vu08	23753669	23754357	-	Pollen Ole e 1 allergen and extensin family protein LENGTH=159		PF01190	PTHR31614,PTHR31614:SF5				(1 of 3) PTHR31614:SF5 - ALLERGEN-LIKE PROTEIN BRSN20-RELATED		AT4G08685.1	SAH7	Pollen Ole e 1 allergen and extensin family protein
Vigun08g098200	Vigun08g098200.1	Vigun08g098200.1.p	Vu08	23777633	23783523	-	Sec14p-like phosphatidylinositol transfer family protein LENGTH=314		PF13716,PF03765	PTHR10174,PTHR10174:SF148	KOG1470			(1 of 3) PTHR10174//PTHR10174:SF148 - RETINALDEHYDE BINDING PROTEIN-RELATED // SUBFAMILY NOT NAMED		AT1G22180.2		Sec14p-like phosphatidylinositol transfer family protein
Vigun08g098300	Vigun08g098300.1	Vigun08g098300.1.p	Vu08	23789725	23794595	-	beta-xylosidase 3 LENGTH=773	GO:0005975 (carbohydrate metabolic process)	PF14310,PF00933,PF01915	PTHR30620,PTHR30620:SF8		3.2.1.55,3.2.1.37		(1 of 2) PTHR30620:SF8 - BETA-D-XYLOSIDASE 7-RELATED	GO:0005975,GO:0004553	AT1G78060.1		Glycosyl hydrolase family protein
Sw8.2
Vigun08g216700	Vigun08g216700.1	Vigun08g216700.1.p	Vu08	37702263	37706811	-	Pentatricopeptide repeat (PPR) superfamily protein LENGTH=508	GO:0005515 (protein binding)	PF13041	PTHR24015,PTHR24015:SF425				(1 of 489) PF13041 - PPR repeat family (PPR_2)		AT3G53170.1		Tetratricopeptide repeat (TPR)-like superfamily protein
Vigun08g216800	Vigun08g216800.1	Vigun08g216800.1.p	Vu08	37707492	37710567	+	PREDICTED: OBERON-like protein-like isoform X6 [Glycine max]	GO:0005515 (protein binding), GO:0008270 (zinc ion binding)	PF07227,PF16312	PTHR21736,PTHR21736:SF20				(1 of 3) PTHR21736:SF20 - PROTEIN OBERON 1-RELATED		AT5G48160.2	OBE2	Protein of unknown function (DUF1423)
Vigun08g216900	Vigun08g216900.1	Vigun08g216900.1.p	Vu08	37710611	37711198	-	Fasciclin-like arabinogalactan family protein LENGTH=268			PTHR36069,PTHR36069:SF2				(1 of 2) PTHR36069:SF2 - FASCICLIN-LIKE ARABINOGALACTAN FAMILY PROTEIN		AT5G26730.1		Fasciclin-like arabinogalactan family protein
Vigun08g217000	Vigun08g217000.1	Vigun08g217000.1.p	Vu08	37723939	37734037	+	Two component signal transduction system hybrid histidine kinase/response regulator with PAS sensory domain n=1 Tax=Shewanella oneidensis (strain MR-1) RepID=Q8EII0_SHEON	GO:0000155 (phosphorelay sensor kinase activity), GO:0000156 (phosphorelay response regulator activity), GO:0000160 (phosphorelay signal transduction system), GO:0004871 (signal transducer activity), GO:0005524 (ATP binding), GO:0007165 (signal transduction), GO:0016020 (membrane), GO:0016310 (phosphorylation)	PF00512,PF02518,PF00072,PF03924	PTHR24423,PTHR24423:SF363		2.7.13.3	K14489	(1 of 2) PTHR24423:SF363 - HISTIDINE KINASE 2	GO:0007165,GO:0000155,GO:0000160	AT5G35750.1	AHK2,HK2	histidine kinase 2
Sw10.1
Vigun10g099600	Vigun10g099600.1	Vigun10g099600.1.p	Vu10	29170685	29172172	+	zinc-finger protein 2 LENGTH=273	GO:0046872 (metal ion binding)	PF13912	PTHR26374				(1 of 42) PF13912 - C2H2-type zinc finger (zf-C2H2_6)		AT1G02040.1		C2H2-type zinc finger family protein
Vigun10g099700	Vigun10g099700.1	Vigun10g099700.1.p	Vu10	29182554	29190385	+	protein kinase [Glycine max]	GO:0003824 (catalytic activity), GO:0004672 (protein kinase activity), GO:0004674 (protein serine/threonine kinase activity), GO:0005524 (ATP binding), GO:0006468 (protein phosphorylation)	PF00069,PF00481	PTHR23257,PTHR23257:SF382	KOG0698	3.1.3.16		(1 of 2) PTHR23257:SF382 - PROTEIN KINASE AND PP2C-LIKE DOMAIN-CONTAINING PROTEIN	GO:0006468,GO:0005524,GO:0004672,GO:0003824	AT2G40860.1		protein kinase family protein / protein phosphatase 2C ( PP2C) family protein
Vigun10g099800	Vigun10g099800.1	Vigun10g099800.1.p	Vu10	29197389	29197997	-	zinc-finger protein 1 LENGTH=228	GO:0003676 (nucleic acid binding), GO:0046872 (metal ion binding)								AT1G80730.1	ATZFP1,ZFP1	zinc-finger protein 1
Vigun10g099900	Vigun10g099900.1	Vigun10g099900.1.p	Vu10	29205853	29213262	+	PREDICTED: uncharacterized protein LOC100818532 isoform X1 [Glycine max]	GO:0004871 (signal transducer activity), GO:0007165 (signal transduction)		PTHR33826,PTHR33826:SF2				(1 of 3) PTHR33826:SF2 - HYDROXYPROLINE-RICH GLYCOPROTEIN FAMILY PROTEIN		AT3G10810.1		zinc finger (C3HC4-type RING finger) family protein
Vigun10g100000	Vigun10g100000.1	Vigun10g100000.1.p	Vu10	29221513	29231346	+	protein kinase [Glycine max]	GO:0003824 (catalytic activity), GO:0004672 (protein kinase activity), GO:0004674 (protein serine/threonine kinase activity), GO:0005524 (ATP binding), GO:0006468 (protein phosphorylation)	PF00069,PF00481	PTHR23257,PTHR23257:SF382	KOG0698	3.1.3.16		(1 of 2) PTHR23257:SF382 - PROTEIN KINASE AND PP2C-LIKE DOMAIN-CONTAINING PROTEIN	GO:0006468,GO:0005524,GO:0004672,GO:0003824	AT2G40860.1		protein kinase family protein / protein phosphatase 2C ( PP2C) family protein
Vigun10g100100	Vigun10g100100.1	Vigun10g100100.1.p	Vu10	29233458	29234066	-	zinc finger protein 2 LENGTH=150	GO:0003676 (nucleic acid binding), GO:0046872 (metal ion binding)								AT5G57520.1	ATZFP2,ZFP2	zinc finger protein 2
Vigun10g100200	Vigun10g100200.1	Vigun10g100200.1.p	Vu10	29240901	29248300	+	PREDICTED: uncharacterized protein LOC100818532 isoform X1 [Glycine max]			PTHR33826,PTHR33826:SF2				(1 of 3) PTHR33826:SF2 - HYDROXYPROLINE-RICH GLYCOPROTEIN FAMILY PROTEIN		AT3G56590.1		hydroxyproline-rich glycoprotein family protein
Vigun10g100300	Vigun10g100300.1	Vigun10g100300.1.p	Vu10	29249214	29262324	-	| polyglutamine-binding protein | HC | chr1:19968651-19975737 | 20130731	GO:0005515 (protein binding)	PF00397	PTHR21737,PTHR21737:SF3	KOG3427		K12865	(1 of 1) K12865 - polyglutamine-binding protein 1 (PQBP1, NPW38)	GO:0005515	AT2G41020.1		WW domain-containing protein
Vigun10g100400	Vigun10g100400.1	Vigun10g100400.1.p	Vu10	29295078	29301106	-	PREDICTED: coiled-coil domain-containing protein 94 homolog [Glycine max]		PF04502	PTHR12111,PTHR12111:SF1	KOG2989			(1 of 2) PTHR12111:SF1 - COILED-COIL DOMAIN-CONTAINING PROTEIN 94		AT1G17130.1		Family of unknown function (DUF572)
Vigun10g100500	Vigun10g100500.1	Vigun10g100500.1.p	Vu10	29321704	29323174	+	zinc-finger protein 3 LENGTH=193	GO:0046872 (metal ion binding)	PF13912	PTHR26374,PTHR26374:SF175				(1 of 3) PTHR26374:SF175 - C2H2-LIKE ZINC FINGER PROTEIN-RELATED		AT3G60580.1		C2H2-like zinc finger protein
Vigun10g100600	Vigun10g100600.1	Vigun10g100600.1.p	Vu10	29358520	29364382	+	PREDICTED: zinc finger RNA-binding protein-like [Glycine max]	GO:0003676 (nucleic acid binding), GO:0008270 (zinc ion binding)	PF12874	PTHR23067,PTHR23067:SF44				(1 of 1) PTHR23067//PTHR23067:SF44 - DOUBLE-STRANDED RNA-BINDING ZINC FINGER PROTEIN // SUBFAMILY NOT NAMED
Vigun10g100700	Vigun10g100700.1	Vigun10g100700.1.p	Vu10	29370158	29373484	+	| holliday junction resolvase-like protein | HC | chr4:9512166-9507210 | 20130731	GO:0003676 (nucleic acid binding), GO:0005737 (cytoplasm), GO:0006139 (nucleobase-containing compound metabolic process), GO:0006281 (DNA repair), GO:0006310 (DNA recombination), GO:0006974 (cellular response to DNA damage stimulus)	PF03652	PTHR33317,PTHR33317:SF2			K07447	(1 of 1) PTHR33317:SF2 - HOLLIDAY JUNCTION RESOLVASE-RELATED	GO:0006310	AT1G12244.1		Polynucleotidyl transferase, ribonuclease H-like superfamily protein
Vigun10g100800	Vigun10g100800.1	Vigun10g100800.1.p	Vu10	29376061	29379337	+	PREDICTED: uncharacterized protein LOC102668538 [Glycine max]
Vigun10g100900	Vigun10g100900.1	Vigun10g100900.1.p	Vu10	29382681	29397702	-	PREDICTED: uncharacterized protein LOC100809291 isoform X5 [Glycine max]	GO:0016779 (nucleotidyltransferase activity)	PF01909	PTHR23092,PTHR23092:SF1	KOG1906	2.7.7.19		(1 of 1) PTHR23092:SF1 - NUCLEOTIDYLTRANSFERASE FAMILY PROTEIN	GO:0016779	AT4G00060.1	MEE44	Nucleotidyltransferase family protein
Sw10.2
Vigun10g142400	Vigun10g142400.1	Vigun10g142400.1.p	Vu10	35920697	35922967	+	PREDICTED: 50S ribosomal protein L3-2, chloroplastic [Glycine max]	GO:0003735 (structural constituent of ribosome), GO:0005622 (intracellular), GO:0005840 (ribosome), GO:0006412 (translation)	PF00297	PTHR11229	KOG3141		K02906	(1 of 3) K02906 - large subunit ribosomal protein L3 (RP-L3, MRPL3, rplC)	GO:0006412,GO:0005840,GO:0005622,GO:0003735	AT3G17465.1	RPL3P	ribosomal protein L3 plastid
Vigun10g142500	Vigun10g142500.1	Vigun10g142500.1.p	Vu10	35924107	35935798	-	PREDICTED: proline-, glutamic acid- and leucine-rich protein 1-like [Glycine max]	GO:0005488 (binding)	PF08167	PTHR34105				(1 of 1) PF08167 - rRNA processing/ribosome biogenesis (RIX1)		AT1G30240.2
Vigun10g142600	Vigun10g142600.1	Vigun10g142600.1.p	Vu10	35940037	35947428	+	PREDICTED: mediator of RNA polymerase II transcription subunit 19a isoform X3 [Glycine max]			PTHR22536				(1 of 2) PTHR22536 - LUNG CANCER METASTASIS-RELATED LCMR1 PROTEIN		AT5G12230.1	MED19A
Vigun10g142700	Vigun10g142700.1	Vigun10g142700.1.p	Vu10	35969417	35974346	+	PREDICTED: formin-like protein 1-like [Glycine max]	GO:0005884 (actin filament), GO:0045010 (actin nucleation)	PF02181	PTHR23213,PTHR23213:SF220				(1 of 3) PTHR23213//PTHR23213:SF220 - FORMIN-RELATED // SUBFAMILY NOT NAMED		AT3G25500.1	AFH1,AHF1,ATFH1,FH1	formin homology 1
Sw11
Vigun11g181700	Vigun11g181700.1	Vigun11g181700.1.p	Vu11	38524870	38527177	+	Plasma membrane mannitol transporter n=1 Tax=Arachis hypogaea RepID=B2Z3Y4_ARAHY	GO:0005215 (transporter activity), GO:0006810 (transport), GO:0016020 (membrane), GO:0016021 (integral component of membrane), GO:0022857 (transmembrane transporter activity), GO:0022891 (substrate-specific transmembrane transporter activity), GO:0055085 (transmembrane transport)	PF07690	PTHR23500,PTHR23500:SF109	KOG0254			(1 of 5) PTHR23500:SF109 - POLYOL TRANSPORTER 5	GO:0055085,GO:0016021	AT3G18830.1	ATPLT5,ATPMT5,PMT5	polyol/monosaccharide transporter 5
Vigun11g181800	Vigun11g181800.1	Vigun11g181800.1.p	Vu11	38527306	38532457	-	NAD(P)-binding Rossmann-fold superfamily protein LENGTH=347		PF08338,PF01370	PTHR11092,PTHR11092:SF1	KOG3019	1.1.1.354	K07071	(1 of 1) K07071 - uncharacterized protein (K07071)	GO:0050662,GO:0003824	AT2G21280.1	ATSULA,GC1,SULA	NAD(P)-binding Rossmann-fold superfamily protein
Vigun11g181900	Vigun11g181900.1	Vigun11g181900.1.p	Vu11	38535189	38536991	-	PREDICTED: V-type proton ATPase 16 kDa proteolipid subunit-like [Glycine max]	GO:0015078 (hydrogen ion transmembrane transporter activity), GO:0015991 (ATP hydrolysis coupled proton transport)	PF00137	PTHR10263,PTHR10263:SF13	KOG0232		K02155	(1 of 5) K02155 - V-type H+-transporting ATPase 16kDa proteolipid subunit (ATPeV0C, ATP6L)	GO:0033177,GO:0015991,GO:0015078	AT4G38920.1	ATVHA-C3,AVA-P3,VHA-C3	vacuolar-type H(+)-ATPase C3
Vigun11g182000	Vigun11g182000.1	Vigun11g182000.1.p	Vu11	38537190	38539902	+	| aldo/keto reductase family oxidoreductase | HC | chr4:27428243-27430477 | 20130731	GO:0016491 (oxidoreductase activity), GO:0055114 (oxidation-reduction process)	PF00248	PTHR11732,PTHR11732:SF209	KOG1577	1.1.1.224	K00011	(1 of 1) 1.1.1.224 - Mannose-6-phosphate 6-reductase / NADPH-mannose-6-P reductase		AT2G21250.1		NAD(P)-linked oxidoreductase superfamily protein
Vigun11g182100	Vigun11g182100.1	Vigun11g182100.1.p	Vu11	38540374	38543980	-	3-oxo-5-alpha-steroid 4-dehydrogenase family protein LENGTH=343	GO:0005737 (cytoplasm), GO:0006629 (lipid metabolic process), GO:0016021 (integral component of membrane)	PF02544	PTHR14624	KOG1640	1.3.1.94	K12345	(1 of 1) 1.3.1.94 - Polyprenol reductase	GO:0016627,GO:0016021,GO:0006629,GO:0005737	AT2G16530.1		3-oxo-5-alpha-steroid 4-dehydrogenase family protein
Vigun11g182200	Vigun11g182200.1	Vigun11g182200.1.p	Vu11	38552409	38556837	+	Basic-leucine zipper (bZIP) transcription factor family protein LENGTH=547	GO:0003700 (sequence-specific DNA binding transcription factor activity), GO:0043565 (sequence-specific DNA binding)	PF00170	PTHR13690,PTHR13690:SF76				(1 of 2) PTHR13690:SF76 - BASIC-LEUCINE ZIPPER (BZIP) TRANSCRIPTION FACTOR FAMILY PROTEIN	GO:0043565,GO:0006355,GO:0003700	AT4G38900.2		Basic-leucine zipper (bZIP) transcription factor family protein
Vigun11g182300	Vigun11g182300.1	Vigun11g182300.1.p	Vu11	38567982	38569303	+	unknown protein; FUNCTIONS IN: molecular_function unknown; INVOLVED IN: biological_process unknown; LOCATED IN: endomembrane system; EXPRESSED IN: male gametophyte, pollen tube; EXPRESSED DURING: M germinated pollen stage; BEST Arabidopsis thaliana protein match is: unknown protein . LENGTH=53	GO:0015078 (hydrogen ion transmembrane transporter activity), GO:0015986 (ATP synthesis coupled proton transport)	PF05680	PTHR36028,PTHR36028:SF1				(1 of 1) PF05680 - ATP synthase E chain (ATP-synt_E)	GO:0015986,GO:0015078,GO:0000276	AT5G15320.1
Vigun11g182400	Vigun11g182400.1	Vigun11g182400.1.p	Vu11	38574317	38575101	+	SAUR-like auxin-responsive protein family LENGTH=150		PF02519	PTHR31374,PTHR31374:SF3			K14488	(1 of 112) K14488 - SAUR family protein (SAUR)	GO:0009733	AT4G34750.2		SAUR-like auxin-responsive protein family
Vigun11g182500	Vigun11g182500.1	Vigun11g182500.1.p	Vu11	38586364	38587123	+	Unknown protein
Vigun11g182600	Vigun11g182600.1	Vigun11g182600.1.p	Vu11	38588411	38590561	-	SAUR-like auxin-responsive protein family LENGTH=104		PF02519	PTHR31374,PTHR31374:SF41			K14488	(1 of 2) PTHR31374:SF41 - AUXIN-INDUCED PROTEIN-LIKE-RELATED	GO:0009733	AT1G75580.1		SAUR-like auxin-responsive protein family
Vigun11g182700	Vigun11g182700.1	Vigun11g182700.1.p	Vu11	38597267	38600567	-	YEATS family protein LENGTH=268	GO:0005634 (nucleus)	PF03366	PTHR23195,PTHR23195:SF26	KOG3149		K11341	(1 of 2) K11341 - YEATS domain-containing protein 4 (YEATS4, GAS41, YAF9)	GO:0006355	AT5G45600.1	GAS41,TAF14B	YEATS family protein
Vigun11g182800	Vigun11g182800.1	Vigun11g182800.1.p	Vu11	38602476	38603287	-	SAUR-like auxin-responsive protein family LENGTH=91		PF02519	PTHR31929			K14488	(1 of 112) K14488 - SAUR family protein (SAUR)	GO:0009733	AT5G18080.1		SAUR-like auxin-responsive protein family
Vigun11g182900	Vigun11g182900.1	Vigun11g182900.1.p	Vu11	38603627	38604334	+	SAUR-like auxin-responsive protein family LENGTH=99		PF02519	PTHR31929			K14488	(1 of 112) K14488 - SAUR family protein (SAUR)	GO:0009733	AT4G38840.1		SAUR-like auxin-responsive protein family
Vigun11g183000	Vigun11g183000.1	Vigun11g183000.1.p	Vu11	38604938	38605892	-	SAUR-like auxin-responsive protein family LENGTH=99		PF02519	PTHR31929			K14488	(1 of 112) K14488 - SAUR family protein (SAUR)	GO:0009733	AT4G38840.1		SAUR-like auxin-responsive protein family
Vigun11g183100	Vigun11g183100.1	Vigun11g183100.1.p	Vu11	38606009	38607015	+	SAUR-like auxin-responsive protein family LENGTH=99		PF02519	PTHR31929			K14488	(1 of 112) K14488 - SAUR family protein (SAUR)	GO:0009733	AT4G38840.1		SAUR-like auxin-responsive protein family
Vigun11g183200	Vigun11g183200.1	Vigun11g183200.1.p	Vu11	38607892	38608173	-	SAUR-like auxin-responsive protein family LENGTH=99		PF02519	PTHR31929			K14488	(1 of 112) K14488 - SAUR family protein (SAUR)	GO:0009733	AT4G38840.1		SAUR-like auxin-responsive protein family
Vigun11g183300	Vigun11g183300.1	Vigun11g183300.1.p	Vu11	38608647	38609668	+	SAUR-like auxin-responsive protein family LENGTH=99		PF02519	PTHR31929			K14488	(1 of 112) K14488 - SAUR family protein (SAUR)	GO:0009733	AT4G38840.1		SAUR-like auxin-responsive protein family
Vigun11g183400	Vigun11g183400.1	Vigun11g183400.1.p	Vu11	38609794	38610957	-	SAUR-like auxin-responsive protein family LENGTH=91		PF02519	PTHR31929			K14488	(1 of 112) K14488 - SAUR family protein (SAUR)	GO:0009733	AT5G18020.1		SAUR-like auxin-responsive protein family
Vigun11g183500	Vigun11g183500.1	Vigun11g183500.1.p	Vu11	38613564	38613842	-	SAUR-like auxin-responsive protein family LENGTH=99		PF02519	PTHR31929			K14488	(1 of 112) K14488 - SAUR family protein (SAUR)	GO:0009733	AT4G38840.1		SAUR-like auxin-responsive protein family
Vigun11g183600	Vigun11g183600.1	Vigun11g183600.1.p	Vu11	38614596	38615004	+	SAUR-like auxin-responsive protein family LENGTH=96		PF02519	PTHR31929				(1 of 138) PF02519 - Auxin responsive protein (Auxin_inducible)	GO:0009733	AT3G03820.1		SAUR-like auxin-responsive protein family
Vigun11g183700	Vigun11g183700.1	Vigun11g183700.1.p	Vu11	38615802	38616617	-	SAUR-like auxin-responsive protein family LENGTH=99		PF02519	PTHR31929			K14488	(1 of 112) K14488 - SAUR family protein (SAUR)	GO:0009733	AT4G38840.1		SAUR-like auxin-responsive protein family
Vigun11g183800	Vigun11g183800.1	Vigun11g183800.1.p	Vu11	38616786	38617535	+	SAUR-like auxin-responsive protein family LENGTH=99		PF02519	PTHR31929				(1 of 138) PF02519 - Auxin responsive protein (Auxin_inducible)	GO:0009733	AT4G38840.1		SAUR-like auxin-responsive protein family
Vigun11g183900	Vigun11g183900.1	Vigun11g183900.1.p	Vu11	38618087	38618371	+	SAUR-like auxin-responsive protein family LENGTH=91		PF02519	PTHR31929			K14488	(1 of 112) K14488 - SAUR family protein (SAUR)	GO:0009733	AT5G18020.1		SAUR-like auxin-responsive protein family
Vigun11g184000	Vigun11g184000.1	Vigun11g184000.1.p	Vu11	38623063	38623341	-	SAUR-like auxin-responsive protein family LENGTH=99		PF02519	PTHR31929			K14488	(1 of 112) K14488 - SAUR family protein (SAUR)	GO:0009733	AT4G38840.1		SAUR-like auxin-responsive protein family
Vigun11g184100	Vigun11g184100.1	Vigun11g184100.1.p	Vu11	38624971	38625141	+	PIF1 helicase LENGTH=331									AT3G51690.1		PIF1 helicase
Vigun11g184200	Vigun11g184200.1	Vigun11g184200.1.p	Vu11	38626990	38627247	-	SAUR-like auxin-responsive protein family LENGTH=99		PF02519	PTHR31929				(1 of 138) PF02519 - Auxin responsive protein (Auxin_inducible)	GO:0009733	AT4G38840.1		SAUR-like auxin-responsive protein family
Vigun11g184300	Vigun11g184300.1	Vigun11g184300.1.p	Vu11	38628034	38628306	+	SAUR-like auxin-responsive protein family LENGTH=99		PF02519	PTHR31929			K14488	(1 of 112) K14488 - SAUR family protein (SAUR)	GO:0009733	AT4G38840.1		SAUR-like auxin-responsive protein family
Vigun11g184400	Vigun11g184400.1	Vigun11g184400.1.p	Vu11	38629734	38630012	-	SAUR-like auxin-responsive protein family LENGTH=99		PF02519	PTHR31929			K14488	(1 of 112) K14488 - SAUR family protein (SAUR)	GO:0009733	AT4G38840.1		SAUR-like auxin-responsive protein family
Vigun11g184500	Vigun11g184500.1	Vigun11g184500.1.p	Vu11	38630395	38631103	+	SAUR-like auxin-responsive protein family LENGTH=99		PF02519	PTHR31929			K14488	(1 of 112) K14488 - SAUR family protein (SAUR)	GO:0009733	AT4G38840.1		SAUR-like auxin-responsive protein family
Vigun11g184600	Vigun11g184600.1	Vigun11g184600.1.p	Vu11	38637907	38638185	-	SAUR-like auxin-responsive protein family LENGTH=99		PF02519	PTHR31929			K14488	(1 of 112) K14488 - SAUR family protein (SAUR)	GO:0009733	AT4G38840.1		SAUR-like auxin-responsive protein family
Vigun11g184700	Vigun11g184700.1	Vigun11g184700.1.p	Vu11	38639778	38639948	+	PIF1 helicase LENGTH=331									AT3G51690.1		PIF1 helicase
Vigun11g184800	Vigun11g184800.1	Vigun11g184800.1.p	Vu11	38641798	38642055	-	SAUR-like auxin-responsive protein family LENGTH=99		PF02519	PTHR31929				(1 of 138) PF02519 - Auxin responsive protein (Auxin_inducible)	GO:0009733	AT4G38840.1		SAUR-like auxin-responsive protein family
Vigun11g184900	Vigun11g184900.1	Vigun11g184900.1.p	Vu11	38642828	38643100	+	SAUR-like auxin-responsive protein family LENGTH=99		PF02519	PTHR31929			K14488	(1 of 112) K14488 - SAUR family protein (SAUR)	GO:0009733	AT4G38840.1		SAUR-like auxin-responsive protein family
Vigun11g185000	Vigun11g185000.1	Vigun11g185000.1.p	Vu11	38644484	38644759	-	SAUR-like auxin-responsive protein family LENGTH=99		PF02519	PTHR31929				(1 of 138) PF02519 - Auxin responsive protein (Auxin_inducible)	GO:0009733	AT4G38840.1		SAUR-like auxin-responsive protein family
Vigun11g185100	Vigun11g185100.1	Vigun11g185100.1.p	Vu11	38645543	38645821	+	SAUR-like auxin-responsive protein family LENGTH=99		PF02519	PTHR31929			K14488	(1 of 112) K14488 - SAUR family protein (SAUR)	GO:0009733	AT4G38840.1		SAUR-like auxin-responsive protein family
Vigun11g185200	Vigun11g185200.1	Vigun11g185200.1.p	Vu11	38647027	38647639	-	SAUR-like auxin-responsive protein family LENGTH=99		PF02519	PTHR31929			K14488	(1 of 112) K14488 - SAUR family protein (SAUR)	GO:0009733	AT4G38840.1		SAUR-like auxin-responsive protein family
Vigun11g185300	Vigun11g185300.1	Vigun11g185300.1.p	Vu11	38647659	38648718	+	SAUR-like auxin-responsive protein family LENGTH=99		PF02519	PTHR31929			K14488	(1 of 112) K14488 - SAUR family protein (SAUR)	GO:0009733	AT4G38840.1		SAUR-like auxin-responsive protein family
Vigun11g185400	Vigun11g185400.1	Vigun11g185400.1.p	Vu11	38650412	38650799	-	SAUR-like auxin-responsive protein family LENGTH=99		PF02519	PTHR31929				(1 of 138) PF02519 - Auxin responsive protein (Auxin_inducible)	GO:0009733	AT4G38840.1		SAUR-like auxin-responsive protein family
Vigun11g185500	Vigun11g185500.1	Vigun11g185500.1.p	Vu11	38651615	38651893	+	SAUR-like auxin-responsive protein family LENGTH=90		PF02519	PTHR31929			K14488	(1 of 112) K14488 - SAUR family protein (SAUR)	GO:0009733	AT5G18080.1		SAUR-like auxin-responsive protein family
Vigun11g185600	Vigun11g185600.1	Vigun11g185600.1.p	Vu11	38653032	38654094	-	SAUR-like auxin-responsive protein family LENGTH=91		PF02519	PTHR31929			K14488	(1 of 112) K14488 - SAUR family protein (SAUR)	GO:0009733	AT4G38840.1		SAUR-like auxin-responsive protein family
Vigun11g185700	Vigun11g185700.1	Vigun11g185700.1.p	Vu11	38654486	38654764	+	SAUR-like auxin-responsive protein family LENGTH=99		PF02519	PTHR31929			K14488	(1 of 112) K14488 - SAUR family protein (SAUR)	GO:0009733	AT4G38840.1		SAUR-like auxin-responsive protein family
Vigun11g185800	Vigun11g185800.1	Vigun11g185800.1.p	Vu11	38655982	38656499	-	SAUR-like auxin-responsive protein family LENGTH=99		PF02519	PTHR31929			K14488	(1 of 112) K14488 - SAUR family protein (SAUR)	GO:0009733	AT4G38840.1		SAUR-like auxin-responsive protein family
Vigun11g185900	Vigun11g185900.1	Vigun11g185900.1.p	Vu11	38657256	38657836	+	SAUR-like auxin-responsive protein family LENGTH=99		PF02519	PTHR31929			K14488	(1 of 112) K14488 - SAUR family protein (SAUR)	GO:0009733	AT4G38840.1		SAUR-like auxin-responsive protein family
Vigun11g186000	Vigun11g186000.1	Vigun11g186000.1.p	Vu11	38658911	38659403	+	SAUR-like auxin-responsive protein family LENGTH=99		PF02519	PTHR31929				(1 of 138) PF02519 - Auxin responsive protein (Auxin_inducible)	GO:0009733	AT4G38840.1		SAUR-like auxin-responsive protein family
Vigun11g186100	Vigun11g186100.1	Vigun11g186100.1.p	Vu11	38661166	38661426	+	SAUR-like auxin-responsive protein family LENGTH=91		PF02519	PTHR31929			K14488	(1 of 112) K14488 - SAUR family protein (SAUR)	GO:0009733	AT5G18020.1		SAUR-like auxin-responsive protein family
Vigun11g186200	Vigun11g186200.1	Vigun11g186200.1.p	Vu11	38663242	38664354	-	SAUR-like auxin-responsive protein family LENGTH=99		PF02519	PTHR31929			K14488	(1 of 112) K14488 - SAUR family protein (SAUR)	GO:0009733	AT4G38840.1		SAUR-like auxin-responsive protein family
Vigun11g186300	Vigun11g186300.1	Vigun11g186300.1.p	Vu11	38668585	38669597	+	SAUR-like auxin-responsive protein family LENGTH=104		PF02519	PTHR31929,PTHR31929:SF10			K14488	(1 of 112) K14488 - SAUR family protein (SAUR)	GO:0009733	AT4G34770.1		SAUR-like auxin-responsive protein family
Vigun11g186400	Vigun11g186400.1	Vigun11g186400.1.p	Vu11	38682307	38682945	+	SAUR-like auxin-responsive protein family LENGTH=94		PF02519	PTHR31929,PTHR31929:SF3			K14488	(1 of 112) K14488 - SAUR family protein (SAUR)	GO:0009733	AT4G34800.1		SAUR-like auxin-responsive protein family
Vigun11g186500	Vigun11g186500.1	Vigun11g186500.1.p	Vu11	38684136	38693743	-	Pentatricopeptide repeat (PPR) superfamily protein LENGTH=1089	GO:0005515 (protein binding)	PF01535,PF13812,PF13041	PTHR24015,PTHR24015:SF364				(1 of 2) PTHR24015:SF364 - ATPASE EXPRESSION PROTEIN 3		AT4G34830.1	MRL1	Pentatricopeptide repeat (PPR) superfamily protein
Vigun11g186600	Vigun11g186600.1	Vigun11g186600.1.p	Vu11	38698708	38700925	+	high-affinity nickel-transport family protein LENGTH=372	GO:0006824 (cobalt ion transport), GO:0015087 (cobalt ion transmembrane transporter activity), GO:0015099 (nickel cation transmembrane transporter activity), GO:0015675 (nickel cation transport), GO:0016021 (integral component of membrane), GO:0046872 (metal ion binding), GO:0055085 (transmembrane transport)	PF13386	PTHR33876,PTHR33876:SF1				(1 of 2) PTHR33876:SF1 - EXPRESSED PROTEIN-RELATED		AT2G16800.1		high-affinity nickel-transport family protein
Vigun11g186700	Vigun11g186700.1	Vigun11g186700.1.p	Vu11	38701399	38705904	-	probable CDP-diacylglycerol--inositol 3-phosphatidyltransferase 2 LENGTH=225	GO:0008654 (phospholipid biosynthetic process), GO:0016020 (membrane)	PF01066	PTHR15362,PTHR15362:SF4	KOG3240	2.7.8.11	K00999	(1 of 1) K00999 - CDP-diacylglycerol--inositol 3-phosphatidyltransferase (CDIPT)	GO:0016780,GO:0016020,GO:0008654	AT4G38570.1	PIS2	probable CDP-diacylglycerol--inositol 3-phosphatidyltransferase 2
Vigun11g186800	Vigun11g186800.1	Vigun11g186800.1.p	Vu11	38710641	38712512	-	PREDICTED: probable BOI-related E3 ubiquitin-protein ligase 3-like isoform X2 [Glycine max]	GO:0005515 (protein binding), GO:0008270 (zinc ion binding)	PF13920	PTHR10044,PTHR10044:SF112	KOG1100		K19042	(1 of 2) PTHR10044//PTHR10044:SF112 - INHIBITOR OF APOPTOSIS // SUBFAMILY NOT NAMED		AT4G35070.1		SBP (S-ribonuclease binding protein) family protein
Vigun11g186900	Vigun11g186900.1	Vigun11g186900.1.p	Vu11	38722620	38723784	+	Heavy metal transport/detoxification superfamily protein LENGTH=153	GO:0030001 (metal ion transport), GO:0046872 (metal ion binding)	PF00403	PTHR22814,PTHR22814:SF155	KOG1603			(1 of 2) PTHR22814:SF155 - HEAVY METAL-ASSOCIATED ISOPRENYLATED PLANT PROTEIN 26	GO:0046872,GO:0030001	AT4G38580.1	ATFP6,FP6,HIPP26	farnesylated protein 6
Vigun11g187000	Vigun11g187000.1	Vigun11g187000.1.p	Vu11	38723786	38727466	+	PREDICTED: WD repeat-containing protein 61-like isoform 1 [Glycine max]	GO:0005515 (protein binding)	PF00400,PF12265	PTHR22850,PTHR22850:SF82			K10752	(1 of 2) PTHR22850:SF82 - HISTONE-BINDING PROTEIN RBBP7	GO:0005515	AT4G35050.1	MSI3,NFC3	Transducin family protein / WD-40 repeat family protein
Vigun11g187100	Vigun11g187100.1	Vigun11g187100.1.p	Vu11	38727739	38730781	-	PREDICTED: bZIP transcription factor bZIP122 isoform X7 [Glycine max]	GO:0003700 (sequence-specific DNA binding transcription factor activity), GO:0043565 (sequence-specific DNA binding)	PF07716	PTHR23334,PTHR23334:SF25				(1 of 2) PTHR23334 - CCAAT/ENHANCER BINDING PROTEIN	GO:0043565,GO:0006355,GO:0003700,GO:0006351	AT2G16770.1	bZIP23	Basic-leucine zipper (bZIP) transcription factor family protein
Vigun11g187200	Vigun11g187200.1	Vigun11g187200.1.p	Vu11	38732128	38736686	-	Protein kinase superfamily protein LENGTH=448	GO:0004672 (protein kinase activity), GO:0004674 (protein serine/threonine kinase activity), GO:0005524 (ATP binding), GO:0006468 (protein phosphorylation)	PF00069	PTHR27001,PTHR27001:SF235	KOG1187	2.7.11.1		(1 of 1) PTHR27001:SF235 - ADENINE NUCLEOTIDE ALPHA HYDROLASES-DOMAIN CONTAINING PROTEIN KINASE-RELATED	GO:0006468,GO:0005524,GO:0004672	AT1G77280.1		Protein kinase protein with adenine nucleotide alpha hydrolases-like domain
Vigun11g187300	Vigun11g187300.1	Vigun11g187300.1.p	Vu11	38745849	38747269	-	ubiquitin-conjugating enzyme 10 LENGTH=148	GO:0016881 (acid-amino acid ligase activity)	PF00179	PTHR24068	KOG0417	6.3.2.19	K06689	(1 of 8) K06689 - ubiquitin-conjugating enzyme E2 D/E (UBE2D_E, UBC4, UBC5)		AT5G53300.4	UBC10	ubiquitin-conjugating enzyme 10
Vigun11g187400	Vigun11g187400.1	Vigun11g187400.1.p	Vu11	38747606	38750663	-	PREDICTED: rac-like GTP-binding protein 7-like [Glycine max]	GO:0005525 (GTP binding), GO:0005622 (intracellular), GO:0006184 (GTP catabolic process), GO:0007165 (signal transduction), GO:0007264 (small GTPase mediated signal transduction), GO:0015031 (protein transport), GO:0016020 (membrane)	PF08477	PTHR24072,PTHR24072:SF171	KOG0393		K04392	(1 of 3) PTHR24072:SF171 - RAC-LIKE GTP-BINDING PROTEIN ARAC4-RELATED	GO:0007264,GO:0005525	AT4G35020.1	ARAC3,ATROP6,RAC3,RHO1PS,ROP6	RAC-like 3
Vigun11g187500	Vigun11g187500.1	Vigun11g187500.1.p	Vu11	38757093	38762841	+	beta-galactosidase 11 LENGTH=845	GO:0005975 (carbohydrate metabolic process), GO:0030246 (carbohydrate binding)	PF02140,PF01301	PTHR23421,PTHR23421:SF52		3.2.1.23		(1 of 6) PTHR23421:SF52 - BETA-GALACTOSIDASE 11-RELATED	GO:0030246,GO:0005975,GO:0004553	AT2G16730.1	BGAL13	glycosyl hydrolase family 35 protein
Vigun11g187600	Vigun11g187600.1	Vigun11g187600.1.p	Vu11	38765656	38777289	-	ubiquitin-protein ligase 4 LENGTH=1502	GO:0004842 (ubiquitin-protein ligase activity), GO:0005488 (binding), GO:0005515 (protein binding)	PF00632	PTHR11254,PTHR11254:SF73		6.3.2.19	K10590	(1 of 3) K10590 - E3 ubiquitin-protein ligase TRIP12 (TRIP12)	GO:0004842	AT4G38600.1	KAK,UPL3	HEAT repeat ;HECT-domain (ubiquitin-transferase)
Vigun11g187700	Vigun11g187700.1	Vigun11g187700.1.p	Vu11	38785281	38792503	+	Calcium-dependent lipid-binding (CaLB domain) family protein LENGTH=537	GO:0005515 (protein binding)	PF17047,PF00168	PTHR10774,PTHR10774:SF50				(1 of 3) PTHR10774:SF50 - SYNAPTOTAGMIN-1-RELATED	GO:0005515	AT1G20080.1	ATSYTB,NTMC2T1.2,NTMC2TYPE1.2,SYT2,SYTB	Calcium-dependent lipid-binding (CaLB domain) family protein
Vigun11g187800	Vigun11g187800.1	Vigun11g187800.1.p	Vu11	38793672	38798845	+	ascorbate peroxidase 3 LENGTH=287	GO:0004601 (peroxidase activity), GO:0006979 (response to oxidative stress), GO:0020037 (heme binding), GO:0055114 (oxidation-reduction process)	PF00141	PTHR31356,PTHR31356:SF9		1.11.1.11	K00434	(1 of 1) PTHR31356:SF9 - L-ASCORBATE PEROXIDASE 3, PEROXISOMAL	GO:0055114,GO:0020037,GO:0006979,GO:0004601	AT4G35000.1	APX3	ascorbate peroxidase 3
Vigun11g187900	Vigun11g187900.1	Vigun11g187900.1.p	Vu11	38801315	38803052	+	| myb transcription factor | HC | chr4:27807701-27809440 | 20130731	GO:0003677 (DNA binding), GO:0003682 (chromatin binding)	PF00249	PTHR10641,PTHR10641:SF588	KOG0048		K09422	(1 of 1) PTHR10641:SF588 - TRANSCRIPTION REPRESSOR MYB4		AT4G34990.1	AtMYB32,MYB32	myb domain protein 32
Vigun11g188000	Vigun11g188000.1	Vigun11g188000.1.p	Vu11	38808221	38809499	+	Unknown protein
Vigun11g188100	Vigun11g188100.1	Vigun11g188100.1.p	Vu11	38815645	38818957	+	| transmembrane amino acid transporter family protein | HC | chr3:40199228-40201979 | 20130731		PF01490	PTHR22950,PTHR22950:SF205	KOG1303			(1 of 4) PTHR22950:SF205 - AMINO ACID PERMEASE 3-RELATED		AT5G09220.1	AAP2	amino acid permease 2
Vigun11g188200	Vigun11g188200.1	Vigun11g188200.1.p	Vu11	38818958	38820621	-	Senescence/dehydration-associated protein-related LENGTH=452		PF06911	PTHR21068,PTHR21068:SF22				(1 of 6) PF06911 - Senescence-associated protein (Senescence)		AT2G17840.1	ERD7	Senescence/dehydration-associated protein-related
Vigun11g188300	Vigun11g188300.1	Vigun11g188300.1.p	Vu11	38821895	38824548	-	subtilisin-like serine protease 2 LENGTH=764	GO:0004252 (serine-type endopeptidase activity), GO:0006508 (proteolysis), GO:0042802 (identical protein binding), GO:0043086 (negative regulation of catalytic activity)	PF05922,PF02225,PF00082	PTHR10795,PTHR10795:SF442		3.4.14.10		(1 of 2) PTHR10795//PTHR10795:SF442 - PROPROTEIN CONVERTASE SUBTILISIN/KEXIN // SUBFAMILY NOT NAMED	GO:0006508,GO:0004252	AT4G34980.1	SLP2	subtilisin-like serine protease 2
Vigun11g188400	Vigun11g188400.1	Vigun11g188400.1.p	Vu11	38832750	38834136	-	actin depolymerizing factor 5 LENGTH=143	GO:0003779 (actin binding), GO:0005622 (intracellular), GO:0015629 (actin cytoskeleton), GO:0030042 (actin filament depolymerization)	PF00241	PTHR11913,PTHR11913:SF16	KOG1735		K05765	(1 of 2) PTHR11913:SF16 - ACTIN-DEPOLYMERIZING FACTOR 5-RELATED	GO:0005622,GO:0003779,GO:0030042,GO:0015629	AT2G16700.1	ADF5,ATADF5	actin depolymerizing factor 5
Vigun11g188500	Vigun11g188500.1	Vigun11g188500.1.p	Vu11	38841661	38842411	+	Unknown protein
Vigun11g188600	Vigun11g188600.1	Vigun11g188600.1.p	Vu11	38843921	38848579	-	Plasma-membrane choline transporter family protein LENGTH=556		PF04515	PTHR12385,PTHR12385:SF44	KOG1362			(1 of 1) PTHR12385:SF44 - PLASMA-MEMBRANE CHOLINE TRANSPORTER FAMILY PROTEIN		AT4G38640.1		Plasma-membrane choline transporter family protein
Vigun11g188700	Vigun11g188700.1	Vigun11g188700.1.p	Vu11	38849657	38853704	-	Cyclophilin-like peptidyl-prolyl cis-trans isomerase family protein LENGTH=224	GO:0003755 (peptidyl-prolyl cis-trans isomerase activity), GO:0006457 (protein folding)	PF00160	PTHR11071,PTHR11071:SF203	KOG0880	5.2.1.8		(1 of 2) PTHR11071:SF203 - PEPTIDYL-PROLYL CIS-TRANS ISOMERASE	GO:0006457,GO:0003755,GO:0000413	AT4G34960.1		Cyclophilin-like peptidyl-prolyl cis-trans isomerase family protein
Vigun11g188800	Vigun11g188800.1	Vigun11g188800.1.p	Vu11	38863803	38867370	+	Nodulin-like / Major Facilitator Superfamily protein LENGTH=525		PF06813	PTHR21576,PTHR21576:SF17				(1 of 2) PTHR21576:SF17 - MAJOR FACILITATOR FAMILY PROTEIN		AT4G34950.1		Major facilitator superfamily protein
Vigun11g188900	Vigun11g188900.1	Vigun11g188900.1.p	Vu11	38869712	38872448	-	Pathogenesis-related thaumatin superfamily protein LENGTH=345		PF00314	PTHR31048,PTHR31048:SF4				(1 of 1) PTHR31048:SF4 - PATHOGENESIS-RELATED THAUMATIN-LIKE PROTEIN		AT4G38660.1		Pathogenesis-related thaumatin superfamily protein
Vigun11g189000	Vigun11g189000.1	Vigun11g189000.1.p	Vu11	38876555	38880070	-	Pathogenesis-related thaumatin superfamily protein LENGTH=281		PF00314	PTHR31048,PTHR31048:SF40				(1 of 1) PTHR31048:SF40 - PATHOGENESIS-RELATED THAUMATIN-LIKE PROTEIN		AT4G38670.3		Pathogenesis-related thaumatin superfamily protein
Vigun11g189100	Vigun11g189100.1	Vigun11g189100.1.p	Vu11	38884657	38888964	+	PREDICTED: auxin transporter-like protein 5-like isoform X1 [Glycine max]		PF01490	PTHR22950,PTHR22950:SF242	KOG1303		K13946	(1 of 2) PTHR22950//PTHR22950:SF242 - AMINO ACID TRANSPORTER // SUBFAMILY NOT NAMED		AT2G21050.1	LAX2	like AUXIN RESISTANT 2
Vigun11g189200	Vigun11g189200.1	Vigun11g189200.1.p	Vu11	38896151	38897150	-	Nucleic acid binding protein n=2 Tax=Volvox carteri RepID=D8TIT5_VOLCA	GO:0003676 (nucleic acid binding), GO:0003677 (DNA binding), GO:0008270 (zinc ion binding)	PF00098,PF00313	PTHR11544				(1 of 5) PTHR11544 - COLD SHOCK DOMAIN CONTAINING PROTEINS	GO:0008270,GO:0003676,GO:0006355,GO:0003677	AT2G21060.1	ATCSP4,ATGRP2B,GRP2B	glycine-rich protein 2B
Vigun11g189300	Vigun11g189300.1	Vigun11g189300.1.p	Vu11	38906960	38907992	-	Chaperone DnaJ-domain superfamily protein LENGTH=160		PF00226	PTHR24078				(1 of 122) PTHR24078 - DNAJ HOMOLOG SUBFAMILY C MEMBER		AT2G17880.1		Chaperone DnaJ-domain superfamily protein
Vigun11g189400	Vigun11g189400.1	Vigun11g189400.1.p	Vu11	38910931	38913377	-	| 1-phosphatidylinositol phosphodiesterase-like protein | HC | chr1:26155444-26156698 | 20130731	GO:0006629 (lipid metabolic process), GO:0008081 (phosphoric diester hydrolase activity)	PF00388	PTHR13593,PTHR13593:SF35	KOG4306	3.1.4.11,4.6.1.13		(1 of 2) 4.6.1.13 - Phosphatidylinositol diacylglycerol-lyase / Phosphatidylinositol phospholipase C		AT4G38690.1		PLC-like phosphodiesterases superfamily protein
Vigun11g189500	Vigun11g189500.1	Vigun11g189500.1.p	Vu11	38914396	38916045	-	Pentatricopeptide repeat (PPR-like) superfamily protein LENGTH=597	GO:0005515 (protein binding)	PF01535,PF13041	PTHR24015,PTHR24015:SF554				(1 of 207) PF01535//PF13041 - PPR repeat (PPR) // PPR repeat family (PPR_2)		AT2G21090.1		Pentatricopeptide repeat (PPR-like) superfamily protein
Vigun11g189600	Vigun11g189600.1	Vigun11g189600.1.p	Vu11	38923151	38927894	+	PREDICTED: translocase of chloroplast 132, chloroplastic-like [Glycine max]	GO:0005525 (GTP binding)	PF01926,PF11886	PTHR10903,PTHR10903:SF47		3.6.5.2		(1 of 1) PTHR10903:SF47 - TRANSLOCASE OF CHLOROPLAST 120, CHLOROPLASTIC-RELATED	GO:0005525	AT2G16640.1	ATTOC132,TOC132	multimeric translocon complex in the outer envelope membrane 132
Vigun11g189700	Vigun11g189700.1	Vigun11g189700.1.p	Vu11	38932487	38934933	-	eukaryotic translation initiation factor 4B1 LENGTH=532		PF06273	PTHR32091,PTHR32091:SF5				(1 of 1) PTHR32091:SF5 - GLYCINE-RICH PROTEIN		AT4G38710.2		glycine-rich protein
Vigun11g189800	Vigun11g189800.1	Vigun11g189800.1.p	Vu11	38937223	38941124	-	PREDICTED: magnesium transporter NIPA2-like isoform X1 [Glycine max]	GO:0015095 (magnesium ion transmembrane transporter activity), GO:0015693 (magnesium ion transport), GO:0016020 (membrane)	PF05653	PTHR12570,PTHR12570:SF11	KOG2922			(1 of 10) KOG2922 - Uncharacterized conserved protein	GO:0016021,GO:0015693,GO:0015095	AT2G21120.1		Protein of unknown function (DUF803)
Vigun11g189900	Vigun11g189900.1	Vigun11g189900.1.p	Vu11	38945625	38949331	+	Glycosyl hydrolase family 10 protein LENGTH=576	GO:0005975 (carbohydrate metabolic process)	PF02018,PF00331	PTHR31490,PTHR31490:SF2		3.2.1.8		(1 of 1) PTHR31490:SF2 - GLYCOSYL HYDROLASE FAMILY 10 PROTEIN	GO:0016798,GO:0005975,GO:0004553	AT4G33840.1		Glycosyl hydrolase family 10 protein
Vigun11g190000	Vigun11g190000.1	Vigun11g190000.1.p	Vu11	38952240	38958925	+	receptor-like kinase 1 LENGTH=655	GO:0004672 (protein kinase activity), GO:0005515 (protein binding), GO:0005524 (ATP binding), GO:0006468 (protein phosphorylation)	PF08263,PF00069	PTHR27008,PTHR27008:SF40	KOG1187	2.7.11.1		(1 of 1) PTHR27008:SF40 - LEUCINE-RICH REPEAT PROTEIN KINASE-LIKE PROTEIN	GO:0006468,GO:0005524,GO:0004672	AT1G10850.1		Leucine-rich repeat protein kinase family protein
Vigun11g190100	Vigun11g190100.1	Vigun11g190100.1.p	Vu11	38964234	38970544	+	PREDICTED: uncharacterized protein LOC100807371 isoform X3 [Glycine max]	GO:0003677 (DNA binding)	PF12579	PTHR14000,PTHR14000:SF6				(1 of 3) PF12579 - Protein of unknown function (DUF3755) (DUF3755)		AT1G60670.2		Protein of unknown function (DUF3755)
Vigun11g190200	Vigun11g190200.1	Vigun11g190200.1.p	Vu11	38975388	38977458	+	PREDICTED: probable 2-oxoglutarate/Fe(II)-dependent dioxygenase-like [Glycine max]	GO:0016491 (oxidoreductase activity), GO:0055114 (oxidation-reduction process)	PF03171	PTHR10209,PTHR10209:SF177			K04125	(1 of 3) PTHR10209//PTHR10209:SF177 - OXIDOREDUCTASE, 2OG-FE II OXYGENASE FAMILY PROTEIN // SUBFAMILY NOT NAMED	GO:0055114,GO:0016491	AT4G21200.1	ATGA2OX8,GA2OX8	gibberellin 2-oxidase 8
Vigun11g190300	Vigun11g190300.1	Vigun11g190300.1.p	Vu11	38977939	38980072	-	PREDICTED: uncharacterized protein LOC100803657 isoform X1 [Glycine max]			PTHR36756,PTHR36756:SF1				(1 of 1) PTHR36756:SF1 - GENOMIC DNA, CHROMOSOME 3, P1 CLONE: MEB5
Vigun11g190400	Vigun11g190400.1	Vigun11g190400.1.p	Vu11	38982217	38994510	-	| ADP-ribosylation factor GTPase-activating protein AGD10 | HC | chr4:28207941-28219419 | 20130731	GO:0005515 (protein binding), GO:0005737 (cytoplasm), GO:0008060 (ARF GTPase activator activity), GO:0008270 (zinc ion binding), GO:0032312 (regulation of ARF GTPase activity)	PF12796,PF00169,PF03114,PF01412	PTHR23180,PTHR23180:SF244			K12489	(1 of 1) PTHR23180:SF244 - ADP-RIBOSYLATION FACTOR GTPASE-ACTIVATING PROTEIN AGD2-RELATED	GO:0005737,GO:0005515,GO:0005096	AT1G60860.1	AGD2	ARF-GAP domain 2
Vigun11g190500	Vigun11g190500.1	Vigun11g190500.1.p	Vu11	39000649	39004045	+	PREDICTED: BTB/POZ domain-containing protein [Glycine max]		PF03000	PTHR32370,PTHR32370:SF15				(1 of 38) PF03000 - NPH3 family (NPH3)		AT1G50280.1		Phototropic-responsive NPH3 family protein
Vigun11g190600	Vigun11g190600.1	Vigun11g190600.1.p	Vu11	39003193	39009851	-	PREDICTED: DNA repair protein XRCC2 homolog isoform X4 [Glycine max]	GO:0003677 (DNA binding), GO:0005524 (ATP binding), GO:0006259 (DNA metabolic process), GO:0008094 (DNA-dependent ATPase activity)		PTHR22942,PTHR22942:SF36	KOG2859		K10879	(1 of 1) K10879 - DNA-repair protein XRCC2 (XRCC2)		AT5G64520.2	ATXRCC2,XRCC2	homolog of X-ray repair cross complementing 2 (XRCC2)
Vigun11g190700	Vigun11g190700.1	Vigun11g190700.1.p	Vu11	39012202	39016718	+	PREDICTED: uncharacterized protein LOC100794949 isoform X1 [Glycine max]		PF11267	PTHR35126,PTHR35126:SF1				(1 of 1) PF11267 - Domain of unknown function (DUF3067) (DUF3067)		AT3G19900.1
Vigun11g190800	Vigun11g190800.1	Vigun11g190800.1.p	Vu11	39016104	39025799	-	PREDICTED: U-box domain-containing protein 62-like isoform X1 [Glycine max]			PTHR33644,PTHR33644:SF1						AT3G19895.1		RING/U-box superfamily protein
Vigun11g190900	Vigun11g190900.1	Vigun11g190900.1.p	Vu11	39032799	39038016	+	nucleotide binding;nucleic acid binding;RNA binding LENGTH=816	GO:0000166 (nucleotide binding), GO:0003676 (nucleic acid binding), GO:0008270 (zinc ion binding)	PF00076,PF00641	PTHR12999				(1 of 2) PF00076//PF00641 - RNA recognition motif. (a.k.a. RRM, RBD, or RNP domain) (RRM_1) // Zn-finger in Ran binding protein and others (zf-RanBP)	GO:0003676,GO:0008270	AT1G50300.1	TAF15	TBP-associated factor 15
Vigun11g191000	Vigun11g191000.1	Vigun11g191000.1.p	Vu11	39041643	39046363	+	zinc finger (C3HC4-type RING finger) family protein LENGTH=486	GO:0005515 (protein binding), GO:0008270 (zinc ion binding)	PF13639	PTHR23041,PTHR23041:SF63	KOG0320	6.3.2.19		(1 of 2) PTHR23041:SF63 - C3HC4 ZINC FINGER DOMAIN-CONTAINING PROTEIN-RELATED	GO:0008270,GO:0005515	AT5G48655.2		RING/U-box superfamily protein
Vigun11g191100	Vigun11g191100.1	Vigun11g191100.1.p	Vu11	39049105	39051170	+	PREDICTED: 60S ribosomal protein L7a-like [Glycine max]	GO:0030529 (ribonucleoprotein complex), GO:0042254 (ribosome biogenesis)	PF01248	PTHR23105,PTHR23105:SF41	KOG3166		K02936	(1 of 2) K02936 - large subunit ribosomal protein L7Ae (RP-L7Ae, RPL7A)		AT3G62870.1		Ribosomal protein L7Ae/L30e/S12e/Gadd45 family protein
Vigun11g191200	Vigun11g191200.1	Vigun11g191200.1.p	Vu11	39052457	39057070	+	uracil dna glycosylase LENGTH=330	GO:0004844 (uracil DNA N-glycosylase activity), GO:0006281 (DNA repair), GO:0006284 (base-excision repair)	PF03167	PTHR11264,PTHR11264:SF9	KOG2994	3.2.2.27	K03648	(1 of 1) K03648 - uracil-DNA glycosylase (UNG, UDG)	GO:0006284,GO:0006281,GO:0004844	AT3G18630.1	ATUNG,UNG	uracil dna glycosylase
Vigun11g191300	Vigun11g191300.1	Vigun11g191300.1.p	Vu11	39065111	39068754	+	| delta(24)-sterol reductase-like protein | HC | chr4:28314797-28318148 | 20130731	GO:0003824 (catalytic activity), GO:0008762 (UDP-N-acetylmuramate dehydrogenase activity), GO:0016491 (oxidoreductase activity), GO:0050660 (flavin adenine dinucleotide binding), GO:0055114 (oxidation-reduction process)	PF01565	PTHR10801,PTHR10801:SF0		1.3.1.72	K09828	(1 of 1) 1.3.1.72 - Delta(24)-sterol reductase / Lanosterol Delta(24)-reductase	GO:0055114,GO:0050660,GO:0016491	AT3G19820.2	CBB1,DIM,DIM1,DWF1,EVE1	cell elongation protein / DWARF1 / DIMINUTO (DIM)
Vigun11g191400	Vigun11g191400.1	Vigun11g191400.1.p	Vu11	39072063	39079803	+	Calcium-dependent lipid-binding (CaLB domain) family protein LENGTH=693	GO:0005515 (protein binding)	PF00168	PTHR10774,PTHR10774:SF82				(1 of 1) PTHR10774//PTHR10774:SF82 - EXTENDED SYNAPTOTAGMIN-RELATED // SUBFAMILY NOT NAMED	GO:0005515	AT3G19830.1	NTMC2T5.2,NTMC2TYPE5.2	Calcium-dependent lipid-binding (CaLB domain) family protein
Vigun11g191500	Vigun11g191500.1	Vigun11g191500.1.p	Vu11	39083700	39095732	+	PREDICTED: pre-mRNA-processing protein 40C-like isoform X2 [Glycine max]	GO:0005515 (protein binding)	PF00397,PF01846	PTHR15377,PTHR15377:SF3	KOG0155		K12824	(1 of 1) K12824 - transcription elongation regulator 1 (TCERG1, CA150)	GO:0005515	AT3G19840.1	ATPRP40C,PRP40C	pre-mRNA-processing protein 40C
Vigun11g191600	Vigun11g191600.1	Vigun11g191600.1.p	Vu11	39099048	39103065	+	Fe-S cluster assembly protein DRE2 n=1 Tax=Rhizopus delemar (strain RA 99-880 / ATCC MYA-4621 / FGSC 9543 / NRRL 43880) RepID=I1BVM5_RHIO9	GO:0005737 (cytoplasm), GO:0006915 (apoptotic process), GO:0016226 (iron-sulfur cluster assembly), GO:0051536 (iron-sulfur cluster binding)	PF05093	PTHR13273				(1 of 1) PF05093 - Cytokine-induced anti-apoptosis inhibitor 1, Fe-S biogenesis (CIAPIN1)	GO:0051536,GO:0016226,GO:0005737	AT5G18400.2		Cytokine-induced anti-apoptosis inhibitor 1, Fe-S biogenesis
Vigun11g191700	Vigun11g191700.1	Vigun11g191700.1.p	Vu11	39103723	39105535	+	Chaperone DnaJ-domain superfamily protein LENGTH=156		PF05207,PF00226	PTHR24078			K17867	(1 of 1) K17867 - diphthamide biosynthesis protein 4 (DPH4, DNAJC24)		AT4G10130.1		DNAJ heat shock N-terminal domain-containing protein
Vigun11g191800	Vigun11g191800.1	Vigun11g191800.1.p	Vu11	39105645	39108916	-	PREDICTED: uncharacterized protein LOC100788798 isoform X2 [Glycine max]		PF02620	PTHR37734,PTHR37734:SF1				(1 of 2) PF02620 - Uncharacterized ACR, COG1399 (DUF177)		AT3G19800.2		Protein of unknown function (DUF177)
Vigun11g191900	Vigun11g191900.1	Vigun11g191900.1.p	Vu11	39109362	39116364	-	Thioredoxin fold, putative isoform 1 n=1 Tax=Theobroma cacao RepID=UPI00042AFA8A		PF02622	PTHR18929,PTHR18929:SF92		5.3.4.1		(1 of 1) PTHR18929:SF92 - ENDOPLASMIC RETICULUM RESIDENT PROTEIN 27		AT3G19780.2
Vigun11g192000	Vigun11g192000.1	Vigun11g192000.1.p	Vu11	39119819	39124340	+	| 50S ribosomal L15-like protein | HC | chr1:11202396-11206393 | 20130731	GO:0003735 (structural constituent of ribosome), GO:0006412 (translation), GO:0015934 (large ribosomal subunit)	PF00828	PTHR12934,PTHR12934:SF12	KOG0846		K02876	(1 of 1) PTHR12934:SF12 - 39S RIBOSOMAL PROTEIN L15, MITOCHONDRIAL	GO:0015934,GO:0006412,GO:0003735	AT5G64670.1		Ribosomal protein L18e/L15 superfamily protein
Vigun11g192100	Vigun11g192100.1	Vigun11g192100.1.p	Vu11	39125363	39128689	+	PREDICTED: uncharacterized protein LOC100804348 isoform X8 [Glycine max]	GO:0003735 (structural constituent of ribosome), GO:0005622 (intracellular), GO:0005840 (ribosome), GO:0006412 (translation)	PF00861	PTHR12899,PTHR12899:SF5				(1 of 2) PTHR12899:SF5 - RIBOSOMAL L18P/L5E FAMILY PROTEIN	GO:0006412,GO:0005840,GO:0005622,GO:0003735	AT1G08845.2		Ribosomal L18p/L5e family protein
Vigun11g192200	Vigun11g192200.1	Vigun11g192200.1.p	Vu11	39129427	39140926	+	alanine-tRNA ligases;nucleic acid binding;ligases, forming aminoacyl-tRNA and related compounds;nucleotide binding;ATP binding LENGTH=253	GO:0000166 (nucleotide binding), GO:0003676 (nucleic acid binding), GO:0004813 (alanine-tRNA ligase activity), GO:0005524 (ATP binding), GO:0005737 (cytoplasm), GO:0006419 (alanyl-tRNA aminoacylation), GO:0043039 (tRNA aminoacylation)	PF07973,PF01411	PTHR11777,PTHR11777:SF18		6.1.1.7	K01872	(1 of 1) PTHR11777:SF18 - ALANINE--TRNA LIGASE, CYTOPLASMIC	GO:0043039,GO:0016876,GO:0005524,GO:0006419,GO:0004813,GO:0000166	AT1G50200.1	ACD,ALATS	Alanyl-tRNA synthetase
Vigun11g192300	Vigun11g192300.1	Vigun11g192300.1.p	Vu11	39144938	39156285	+	| general transcription factor 3C-like protein | HC | chr4:30684330-30698647 | 20130731	GO:0005515 (protein binding)	PF13176,PF00515,PF07719,PF13181	PTHR23082	KOG2076		K15201	(1 of 1) K15201 - general transcription factor 3C polypeptide 3 (transcription factor C subunit 4) (GTP3C3, TFC4)	GO:0005515	AT1G17680.2		tetratricopeptide repeat (TPR)-containing protein
Vigun11g192400	Vigun11g192400.1	Vigun11g192400.1.p	Vu11	39157711	39161414	+	GTP-binding protein-like n=3 Tax=Oryza RepID=Q69NK1_ORYSJ	GO:0005525 (GTP binding)	PF01926	PTHR11089,PTHR11089:SF38	KOG1249	1.14.13.39		(1 of 3) 1.14.13.39 - Nitric-oxide synthase (NADPH) / NO synthase	GO:0005525	AT4G10620.1		P-loop containing nucleoside triphosphate hydrolases superfamily protein
Vigun11g192500	Vigun11g192500.1	Vigun11g192500.1.p	Vu11	39163385	39181132	+	Protein kinase superfamily protein LENGTH=883	GO:0004672 (protein kinase activity), GO:0004674 (protein serine/threonine kinase activity), GO:0005488 (binding), GO:0005515 (protein binding), GO:0005524 (ATP binding), GO:0006468 (protein phosphorylation)	PF00069	PTHR24361,PTHR24361:SF326	KOG0198	2.7.11.1		(1 of 1) PTHR24361//PTHR24361:SF326 - MITOGEN-ACTIVATED KINASE KINASE KINASE // SUBFAMILY NOT NAMED	GO:0006468,GO:0005524,GO:0004672	AT3G13530.1	MAP3KE1,MAPKKK7	mitogen-activated protein kinase kinase kinase 7
Vigun11g192600	Vigun11g192600.1	Vigun11g192600.1.p	Vu11	39181656	39198117	-	peptidyl-prolyl cis-trans isomerases;hydrolases;nucleoside-triphosphatases;ATP binding;nucleotide binding;ATPases LENGTH=598	GO:0000166 (nucleotide binding), GO:0005524 (ATP binding), GO:0017111 (nucleoside-triphosphatase activity)	PF05496	PTHR23074,PTHR23074:SF95		3.6.1.3		(1 of 1) PTHR23074:SF95 - AAA-TYPE ATPASE DOMAIN-CONTAINING PROTEIN-RELATED	GO:0009378,GO:0006310,GO:0006281	AT3G19740.1		P-loop containing nucleoside triphosphate hydrolases superfamily protein
Vigun11g192700	Vigun11g192700.1	Vigun11g192700.1.p	Vu11	39200361	39205760	-	PREDICTED: RNA-binding protein 39-like isoform X1 [Glycine max]	GO:0000166 (nucleotide binding), GO:0003676 (nucleic acid binding)	PF00076	PTHR24012,PTHR24012:SF243	KOG4210		K11294	(1 of 1) KOG4210 - Nuclear localization sequence binding protein	GO:0003676	AT3G18610.1	ATNUC-L2,NUC-L2,PARLL1	nucleolin like 2
Vigun11g192800	Vigun11g192800.1	Vigun11g192800.1.p	Vu11	39226584	39232033	+	PREDICTED: enoyl-[acyl-carrier-protein] reductase [NADH], chloroplastic-like [Glycine max]		PF13561	PTHR24322,PTHR24322:SF411	KOG0725	1.3.1.9	K00208	(1 of 1) K00208 - enoyl- (fabI)		AT2G05990.2	ENR1,MOD1	NAD(P)-binding Rossmann-fold superfamily protein
Vigun11g192900	Vigun11g192900.1	Vigun11g192900.1.p	Vu11	39232241	39236470	-	PREDICTED: endoglucanase 5 [Glycine max]	GO:0003824 (catalytic activity), GO:0005975 (carbohydrate metabolic process), GO:0030246 (carbohydrate binding)	PF09478,PF00759	PTHR22298,PTHR22298:SF41		3.2.1.4		(1 of 1) PTHR22298:SF41 - ENDOGLUCANASE 5	GO:0030246,GO:0005975,GO:0004553	AT1G48930.1	AtGH9C1,GH9C1	glycosyl hydrolase 9C1
Vigun11g193000	Vigun11g193000.1	Vigun11g193000.1.p	Vu11	39238882	39242535	-	PREDICTED: ankyrin repeat-containing protein At5g02620-like isoform X3 [Glycine max]	GO:0005515 (protein binding)	PF12796,PF13962	PTHR24177,PTHR24177:SF19				(1 of 34) PF12796//PF13962 - Ankyrin repeats (3 copies) (Ank_2) // Domain of unknown function (PGG)		AT5G35810.1		Ankyrin repeat family protein
Vigun11g193100	Vigun11g193100.1	Vigun11g193100.1.p	Vu11	39244153	39245750	-	Peroxidase superfamily protein LENGTH=321	GO:0004601 (peroxidase activity), GO:0006979 (response to oxidative stress), GO:0020037 (heme binding), GO:0055114 (oxidation-reduction process)	PF00141	PTHR31388,PTHR31388:SF37		1.11.1.7	K00430	(1 of 3) PTHR31388:SF37 - PEROXIDASE 4-RELATED	GO:0055114,GO:0020037,GO:0006979,GO:0004601	AT1G14550.1		Peroxidase superfamily protein
Vigun11g193200	Vigun11g193200.1	Vigun11g193200.1.p	Vu11	39247340	39250230	+	Peroxidase superfamily protein LENGTH=321	GO:0004601 (peroxidase activity), GO:0006979 (response to oxidative stress), GO:0020037 (heme binding), GO:0055114 (oxidation-reduction process)	PF00141	PTHR31388,PTHR31388:SF37		1.11.1.7	K00430	(1 of 3) PTHR31388:SF37 - PEROXIDASE 4-RELATED	GO:0055114,GO:0020037,GO:0006979,GO:0004601	AT1G14550.1		Peroxidase superfamily protein
Vigun11g193300	Vigun11g193300.1	Vigun11g193300.1.p	Vu11	39250444	39255984	+	disease resistance protein (TIR-NBS-LRR class), putative LENGTH=1294	GO:0005515 (protein binding)		PTHR11017,PTHR11017:SF167	KOG4579			(1 of 1) PTHR11017//PTHR11017:SF167 - LEUCINE-RICH REPEAT-CONTAINING PROTEIN // SUBFAMILY NOT NAMED		AT5G17680.1		disease resistance protein (TIR-NBS-LRR class), putative
Vigun11g193400	Vigun11g193400.1	Vigun11g193400.1.p	Vu11	39260952	39262527	+	Peroxidase superfamily protein LENGTH=321	GO:0004601 (peroxidase activity), GO:0006979 (response to oxidative stress), GO:0020037 (heme binding), GO:0055114 (oxidation-reduction process)	PF00141	PTHR31388,PTHR31388:SF37		1.11.1.7	K00430	(1 of 3) PTHR31388:SF37 - PEROXIDASE 4-RELATED	GO:0055114,GO:0020037,GO:0006979,GO:0004601	AT1G14550.1		Peroxidase superfamily protein
Vigun11g193500	Vigun11g193500.1	Vigun11g193500.1.p	Vu11	39263292	39266332	-	PREDICTED: ankyrin repeat-containing protein At5g02620-like isoform X6 [Glycine max]	GO:0005515 (protein binding)	PF12796,PF13962	PTHR24177,PTHR24177:SF19				(1 of 34) PF12796//PF13962 - Ankyrin repeats (3 copies) (Ank_2) // Domain of unknown function (PGG)		AT5G35810.1		Ankyrin repeat family protein
Vigun11g193600	Vigun11g193600.1	Vigun11g193600.1.p	Vu11	39267794	39272193	+	PREDICTED: photosystem II stability/assembly factor HCF136, chloroplastic-like [Glycine max]		PF14870	PTHR32010,PTHR32010:SF6				(1 of 2) PTHR32010:SF6 - PHOTOSYSTEM II STABILITY/ASSEMBLY FACTOR HCF136, CHLOROPLASTIC		AT5G23120.1	HCF136	photosystem II stability/assembly factor, chloroplast (HCF136)
Vigun11g193700	Vigun11g193700.1	Vigun11g193700.1.p	Vu11	39277621	39280781	+	PETER PAN-like protein LENGTH=345		PF04427	PTHR12661	KOG2963		K14859	(1 of 1) K14859 - ribosome biogenesis protein SSF1/2 (SSF1_2)		AT5G61770.2	PPAN	PETER PAN-like protein
Vigun11g193800	Vigun11g193800.1	Vigun11g193800.1.p	Vu11	39281498	39283193	+	PREDICTED: lysM and putative peptidoglycan-binding domain-containing protein 1-like isoform X1 [Glycine max]			PTHR20932,PTHR20932:SF8				(1 of 2) PTHR20932:SF8 - PEPTIDOGLYCAN-BINDING LYSM DOMAIN-CONTAINING PROTEIN		AT5G23130.1		Peptidoglycan-binding LysM domain-containing protein
Vigun11g193900	Vigun11g193900.1	Vigun11g193900.1.p	Vu11	39287853	39301174	-	PREDICTED: ENHANCER OF AG-4 protein 2-like isoform X1 [Glycine max]		PF04818,PF00855	PTHR12550,PTHR12550:SF49				(1 of 2) PTHR12550:SF49 - PROTEIN C06A5.3, ISOFORM B		AT5G23150.1	HUA2	Tudor/PWWP/MBT domain-containing protein
Vigun11g194000	Vigun11g194000.1	Vigun11g194000.1.p	Vu11	39304895	39306949	-	CLP protease proteolytic subunit 3 LENGTH=309	GO:0004252 (serine-type endopeptidase activity), GO:0006508 (proteolysis)	PF00574	PTHR10381,PTHR10381:SF11	KOG0840	3.4.21.92	K01358	(1 of 1) PTHR10381:SF11 - ATP-DEPENDENT CLP PROTEASE PROTEOLYTIC SUBUNIT, MITOCHONDRIAL-RELATED		AT5G23140.1	CLPP2,NCLPP7	nuclear-encoded CLP protease P7
Vigun11g194100	Vigun11g194100.1	Vigun11g194100.1.p	Vu11	39309199	39310479	-	PREDICTED: uncharacterized protein LOC100783481 [Glycine max]			PTHR34379,PTHR34379:SF1
Vigun11g194200	Vigun11g194200.1	Vigun11g194200.1.p	Vu11	39311251	39314118	+	Metal-dependent phosphohydrolase LENGTH=222	GO:0003824 (catalytic activity), GO:0008081 (phosphoric diester hydrolase activity), GO:0046872 (metal ion binding)	PF01966	PTHR33594,PTHR33594:SF1			K06950	(1 of 1) K06950 - uncharacterized protein (K06950)		AT1G17330.1		Metal-dependent phosphohydrolase
Vigun11g194300	Vigun11g194300.1	Vigun11g194300.1.p	Vu11	39313927	39316876	-	Cytochrome P450 superfamily protein LENGTH=488	GO:0005506 (iron ion binding), GO:0020037 (heme binding), GO:0055114 (oxidation-reduction process)	PF00067	PTHR24296,PTHR24296:SF3	KOG0157	1.14.15.3	K15402	(1 of 1) K15402 - fatty acid omega-hydroxylase (CYP86B1)	GO:0055114,GO:0020037,GO:0016705,GO:0005506	AT5G23190.1	CYP86B1	cytochrome P450, family 86, subfamily B, polypeptide 1
Vigun11g194400	Vigun11g194400.1	Vigun11g194400.1.p	Vu11	39323632	39325051	+	O-methyltransferase family protein LENGTH=382	GO:0008168 (methyltransferase activity), GO:0008171 (O-methyltransferase activity), GO:0046983 (protein dimerization activity)	PF08100,PF00891	PTHR11746,PTHR11746:SF78	KOG3178	2.1.1.46,2.1.1.212		(1 of 2) 2.1.1.212 - 2,7,4'-trihydroxyisoflavanone 4'-O-methyltransferase	GO:0046983,GO:0008171	AT4G35160.1		O-methyltransferase family protein
Vigun11g194500	Vigun11g194500.1	Vigun11g194500.1.p	Vu11	39332918	39333417	+	Unknown protein
Vigun11g194600	Vigun11g194600.1	Vigun11g194600.1.p	Vu11	39364543	39365073	+	Unknown protein
Vigun11g194700	Vigun11g194700.1	Vigun11g194700.1.p	Vu11	39387682	39388125	+	Unknown protein
Vigun11g194800	Vigun11g194800.1	Vigun11g194800.1.p	Vu11	39394714	39395227	+	Unknown protein
Vigun11g194900	Vigun11g194900.1	Vigun11g194900.1.p	Vu11	39403411	39403953	-	Unknown protein
Vigun11g195000	Vigun11g195000.1	Vigun11g195000.1.p	Vu11	39425340	39428122	+	serine carboxypeptidase-like 35 LENGTH=480	GO:0004185 (serine-type carboxypeptidase activity), GO:0006508 (proteolysis)	PF00450	PTHR11802,PTHR11802:SF15	KOG1282	3.4.16.6	K16297	(1 of 3) PTHR11802:SF15 - SERINE CARBOXYPEPTIDASE-LIKE 35	GO:0006508,GO:0004185	AT5G08260.1	scpl35	serine carboxypeptidase-like 35
Vigun11g195100	Vigun11g195100.1	Vigun11g195100.1.p	Vu11	39452912	39454271	+	Unknown protein
Vigun11g195200	Vigun11g195200.1	Vigun11g195200.1.p	Vu11	39458918	39459464	+	Unknown protein
Vigun11g195300	Vigun11g195300.1	Vigun11g195300.1.p	Vu11	39466261	39466708	+	Unknown protein
Vigun11g195400	Vigun11g195400.1	Vigun11g195400.1.p	Vu11	39470991	39474005	+	serine carboxypeptidase-like 35 LENGTH=480	GO:0004185 (serine-type carboxypeptidase activity), GO:0006508 (proteolysis)	PF00450	PTHR11802,PTHR11802:SF15		3.4.16.6	K16297	(1 of 3) PTHR11802:SF15 - SERINE CARBOXYPEPTIDASE-LIKE 35	GO:0006508,GO:0004185	AT5G08260.1	scpl35	serine carboxypeptidase-like 35
Vigun11g195500	Vigun11g195500.1	Vigun11g195500.1.p	Vu11	39474465	39474948	-	Unknown protein
Vigun11g195600	Vigun11g195600.1	Vigun11g195600.1.p	Vu11	39530195	39533872	+	PREDICTED: uncharacterized protein LOC100782051 isoform X6 [Glycine max]			PTHR33524,PTHR33524:SF1				(1 of 2) PTHR33524:SF1 - SET DOMAIN-CONTAINING PROTEIN 9		AT5G23200.1
Vigun11g195700	Vigun11g195700.1	Vigun11g195700.1.p	Vu11	39535249	39539544	+	Transducin/WD40 repeat-like superfamily protein LENGTH=343	GO:0005515 (protein binding)		PTHR22840	KOG0294,KOG0315,KOG0316,KOG0279			(1 of 1) KOG0279//KOG0294//KOG0315//KOG0316 - G protein beta subunit-like protein // WD40 repeat-containing protein // G-protein beta subunit-like protein (contains WD40 repeats) // Conserved WD40 repeat-containing protein		AT2G34260.1		transducin family protein / WD-40 repeat family protein
Vigun11g195800	Vigun11g195800.1	Vigun11g195800.1.p	Vu11	39540477	39543856	-	PREDICTED: TIMELESS-interacting protein-like isoform X1 [Glycine max]	GO:0003676 (nucleic acid binding), GO:0005634 (nucleus), GO:0006974 (cellular response to DNA damage stimulus), GO:0007049 (cell cycle), GO:0008270 (zinc ion binding), GO:0048478 (replication fork protection)	PF00098,PF07962	PTHR13220	KOG3004		K10904	(1 of 1) K10904 - TIMELESS-interacting protein (TIPIN)	GO:0008270,GO:0003676,GO:0048478,GO:0007049,GO:0006974,GO:0005634	AT3G02820.1		zinc knuckle (CCHC-type) family protein
Vigun11g195900	Vigun11g195900.1	Vigun11g195900.1.p	Vu11	39545500	39550697	+	serine carboxypeptidase-like 34 LENGTH=499	GO:0004185 (serine-type carboxypeptidase activity), GO:0006508 (proteolysis)	PF00450	PTHR11802,PTHR11802:SF31		3.4.16.6	K16297	(1 of 4) PTHR11802:SF31 - SERINE CARBOXYPEPTIDASE-LIKE 34	GO:0006508,GO:0004185	AT5G23210.1	SCPL34	serine carboxypeptidase-like 34
Vigun11g196000	Vigun11g196000.1	Vigun11g196000.1.p	Vu11	39551945	39554775	+	serine carboxypeptidase-like 34 LENGTH=499	GO:0004185 (serine-type carboxypeptidase activity), GO:0006508 (proteolysis)	PF00450	PTHR11802,PTHR11802:SF31		3.4.16.6	K16297	(1 of 4) PTHR11802:SF31 - SERINE CARBOXYPEPTIDASE-LIKE 34	GO:0006508,GO:0004185	AT5G23210.1	SCPL34	serine carboxypeptidase-like 34
Vigun11g196100	Vigun11g196100.1	Vigun11g196100.1.p	Vu11	39566081	39568736	+	serine carboxypeptidase-like 34 LENGTH=499	GO:0004185 (serine-type carboxypeptidase activity), GO:0006508 (proteolysis)	PF00450	PTHR11802,PTHR11802:SF31		3.4.16.6		(1 of 4) PTHR11802:SF31 - SERINE CARBOXYPEPTIDASE-LIKE 34	GO:0006508,GO:0004185	AT5G23210.1	SCPL34	serine carboxypeptidase-like 34
Vigun11g196200	Vigun11g196200.1	Vigun11g196200.1.p	Vu11	39572084	39574717	+	serine carboxypeptidase-like 34 LENGTH=499	GO:0004185 (serine-type carboxypeptidase activity), GO:0006508 (proteolysis)	PF00450	PTHR11802,PTHR11802:SF31		3.4.16.6	K16297	(1 of 4) PTHR11802:SF31 - SERINE CARBOXYPEPTIDASE-LIKE 34	GO:0006508,GO:0004185	AT5G23210.1	SCPL34	serine carboxypeptidase-like 34
Vigun11g196300	Vigun11g196300.1	Vigun11g196300.1.p	Vu11	39577948	39580420	+	PREDICTED: NADH dehydrogenase [ubiquinone] 1 beta subcomplex subunit 2 [Glycine max]			PTHR15223				(1 of 1) PTHR15223 - NADH-UBIQUINONE OXIDOREDUCTASE AGGG SUBUNIT	GO:0005747,GO:0005743	AT1G76200.1
Vigun11g196400	Vigun11g196400.1	Vigun11g196400.1.p	Vu11	39581519	39582695	+	| mitosis protein DIM1 | LC | chr1:23203866-23204983 | 20130731	GO:0005681 (spliceosomal complex), GO:0007067 (mitosis)	PF02966	PTHR12052	KOG3414		K12859	(1 of 2) K12859 - U5 snRNP protein, DIM1 family (TXNL4A, DIB1)	GO:0005681,GO:0000398	AT5G08290.1	YLS8	mRNA splicing factor, thioredoxin-like U5 snRNP
Vigun11g196500	Vigun11g196500.1	Vigun11g196500.1.p	Vu11	39583099	39584297	+	ribosomal protein L12-C LENGTH=187	GO:0003735 (structural constituent of ribosome), GO:0005622 (intracellular), GO:0005840 (ribosome), GO:0006412 (translation)	PF16320,PF00542		KOG1715		K02935	(1 of 7) K02935 - large subunit ribosomal protein L7/L12 (RP-L7, MRPL12, rplL)	GO:0006412,GO:0003735	AT3G27830.1	RPL12,RPL12-A	ribosomal protein L12-A
Vigun11g196600	Vigun11g196600.1	Vigun11g196600.1.p	Vu11	39584547	39588492	-	PREDICTED: NADH dehydrogenase [ubiquinone] complex I, assembly factor 7 [Glycine max]		PF02636	PTHR12049,PTHR12049:SF7			K18164	(1 of 1) K18164 - NADH dehydrogenase [ubiquinone] 1 alpha subcomplex assembly factor 7 (NDUFAF7)		AT3G28700.1		Protein of unknown function (DUF185)
Vigun11g196700	Vigun11g196700.1	Vigun11g196700.1.p	Vu11	39589934	39593463	-	Ubiquitin-conjugating enzyme/RWD-like protein LENGTH=398	GO:0006464 (cellular protein modification process), GO:0015031 (protein transport)	PF09454,PF05743	PTHR23306,PTHR23306:SF3	KOG2391		K12183	(1 of 1) K12183 - ESCRT-I complex subunit TSG101 (TSG101, STP22, VPS23)	GO:0015031,GO:0006464	AT3G12400.1	ATELC,ELC	Ubiquitin-conjugating enzyme/RWD-like protein
Vigun11g196800	Vigun11g196800.1	Vigun11g196800.1.p	Vu11	39594597	39597342	-	Ribosomal RNA small subunit methyltransferase NEP1 n=10 Tax=Drosophila RepID=NEP1_DROME	GO:0008168 (methyltransferase activity)	PF03587	PTHR12636,PTHR12636:SF5	KOG3073	2.1.1.257	K14568	(1 of 1) 2.1.1.257 - tRNA (pseudouridine(54)-N(1))-methyltransferase / M(1)-Psi methyltransferase	GO:0008168	AT3G57000.1		nucleolar essential protein-related
Vigun11g196900	Vigun11g196900.1	Vigun11g196900.1.p	Vu11	39610650	39615210	+	Pentatricopeptide repeat (PPR) superfamily protein LENGTH=907	GO:0005515 (protein binding)	PF13041	PTHR24015,PTHR24015:SF688				(1 of 489) PF13041 - PPR repeat family (PPR_2)		AT5G59900.1		Pentatricopeptide repeat (PPR) superfamily protein
Vigun11g197000	Vigun11g197000.1	Vigun11g197000.1.p	Vu11	39615667	39619271	-	Peptidyl-tRNA hydrolase II (PTH2) family protein LENGTH=169	GO:0004045 (aminoacyl-tRNA hydrolase activity)	PF01981	PTHR12649,PTHR12649:SF11	KOG3282	3.1.1.29	K04794	(1 of 1) PTHR12649:SF11 - PEPTIDYL-TRNA HYDROLASE 2, MITOCHONDRIAL	GO:0004045	AT5G16870.1		Peptidyl-tRNA hydrolase II (PTH2) family protein
Vigun11g197100	Vigun11g197100.1	Vigun11g197100.1.p	Vu11	39622246	39623185	-	Cyclophilin-like peptidyl-prolyl cis-trans isomerase family protein LENGTH=174	GO:0003755 (peptidyl-prolyl cis-trans isomerase activity), GO:0006457 (protein folding)	PF00160	PTHR11071,PTHR11071:SF250	KOG0865	5.2.1.8	K01802	(1 of 1) PTHR11071//PTHR11071:SF250 - PEPTIDYL-PROLYL CIS-TRANS ISOMERASE // SUBFAMILY NOT NAMED	GO:0006457,GO:0003755,GO:0000413	AT2G16600.1	ROC3	rotamase CYP 3
Vigun11g197200	Vigun11g197200.1	Vigun11g197200.1.p	Vu11	39625901	39645530	-	PREDICTED: uncharacterized protein LOC100806289 isoform X1 [Glycine max]		PF10487	PTHR31431,PTHR31431:SF1	KOG4833		K14311	(1 of 1) K14311 - nuclear pore complex protein Nup188 (NUP188)		AT4G38760.1		Protein of unknown function (DUF3414)
Vigun11g197300	Vigun11g197300.1	Vigun11g197300.1.p	Vu11	39643810	39644410	+	CCP n=1 Tax=Medicago truncatula RepID=G7IX37_MEDTR
Vigun11g197400	Vigun11g197400.1	Vigun11g197400.1.p	Vu11	39647845	39649746	-	proline-rich protein 4 LENGTH=448		PF01190	PTHR23201,PTHR23201:SF16				(1 of 2) PTHR23201:SF16 - PROLINE-RICH PROTEIN 4		AT2G21140.1	ATPRP2,PRP2	proline-rich protein 2
Vigun11g197500	Vigun11g197500.1	Vigun11g197500.1.p	Vu11	39653622	39656837	-	Translocon-associated protein (TRAP), alpha subunit LENGTH=251	GO:0005783 (endoplasmic reticulum)	PF03896	PTHR12924,PTHR12924:SF0	KOG1631		K13249	(1 of 1) K13249 - translocon-associated protein subunit alpha (SSR1)	GO:0005789	AT2G16595.1		Translocon-associated protein (TRAP), alpha subunit
Vigun11g197600	Vigun11g197600.1	Vigun11g197600.1.p	Vu11	39662612	39664979	+	| transcription factor | HC | chr4:28837847-28840939 | 20130731	GO:0046983 (protein dimerization activity)	PF00010	PTHR23042,PTHR23042:SF59				(1 of 2) PTHR23042:SF59 - TRANSCRIPTION FACTOR BHLH11	GO:0046983	AT3G19860.1	bHLH121	basic helix-loop-helix (bHLH) DNA-binding superfamily protein
Vigun11g197700	Vigun11g197700.1	Vigun11g197700.1.p	Vu11	39665518	39666929	+	| transmembrane protein, putative | HC | chr4:28841481-28842174 | 20130731			PTHR33306,PTHR33306:SF4
Vigun11g197800	Vigun11g197800.1	Vigun11g197800.1.p	Vu11	39667628	39668011	-	PREDICTED: uncharacterized protein LOC100813444 isoform X3 [Glycine max]			PTHR33306,PTHR33306:SF7						AT2G21180.1
Vigun11g197900	Vigun11g197900.1	Vigun11g197900.1.p	Vu11	39669129	39669897	-	Unknown protein
Vigun11g198000	Vigun11g198000.1	Vigun11g198000.1.p	Vu11	39671314	39674501	+	ER lumen protein retaining receptor family protein LENGTH=269	GO:0006621 (protein retention in ER lumen), GO:0016021 (integral component of membrane), GO:0046923 (ER retention sequence binding)	PF00810	PTHR10585,PTHR10585:SF34	KOG3106			(1 of 3) PTHR10585:SF34 - ER LUMEN PROTEIN RETAINING RECEPTOR-LIKE PROTEIN	GO:0046923,GO:0016021,GO:0006621	AT2G21190.1		ER lumen protein retaining receptor family protein
Vigun11g198100	Vigun11g198100.1	Vigun11g198100.1.p	Vu11	39674676	39676302	-	| chalcone synthase family protein | HC | chr4:28873445-28872166 | 20130731	GO:0003824 (catalytic activity), GO:0008152 (metabolic process), GO:0009058 (biosynthetic process)	PF00195	PTHR11877,PTHR11877:SF25				(1 of 2) PTHR11877//PTHR11877:SF25 - HYDROXYMETHYLGLUTARYL-COA SYNTHASE // SUBFAMILY NOT NAMED		AT4G34850.1	LAP5	Chalcone and stilbene synthase family protein
Vigun11g198200	Vigun11g198200.1	Vigun11g198200.1.p	Vu11	39677757	39679170	+	alpha 1,4-glycosyltransferase family protein LENGTH=644			PTHR12042,PTHR12042:SF13				(1 of 2) PTHR12042//PTHR12042:SF13 - LACTOSYLCERAMIDE 4-ALPHA-GALACTOSYLTRANSFERASE ALPHA- 1,4-GALACTOSYLTRANSFERASE // SUBFAMILY NOT NAMED		AT4G19900.1		alpha 1,4-glycosyltransferase family protein
Vigun11g198300	Vigun11g198300.1	Vigun11g198300.1.p	Vu11	39679533	39681176	+	PREDICTED: aquaporin PIP2-5-like [Glycine max]	GO:0005215 (transporter activity), GO:0006810 (transport), GO:0016020 (membrane)	PF00230	PTHR19139,PTHR19139:SF172	KOG0223			(1 of 2) PTHR19139//PTHR19139:SF172 - AQUAPORIN TRANSPORTER // SUBFAMILY NOT NAMED	GO:0016020,GO:0006810,GO:0005215	AT1G73190.1	ALPHA-TIP,TIP3;1	Aquaporin-like superfamily protein
Vigun11g198400	Vigun11g198400.1	Vigun11g198400.1.p	Vu11	39681177	39682764	+	plasma membrane intrinsic protein 2;5 LENGTH=286	GO:0005215 (transporter activity), GO:0006810 (transport), GO:0016020 (membrane)	PF00230	PTHR19139,PTHR19139:SF172	KOG0223		K09866	(1 of 1) K09866 - aquaporin-4 (AQP4)	GO:0016020,GO:0006810,GO:0005215	AT2G37170.1	PIP2;2,PIP2B	plasma membrane intrinsic protein 2
Vigun11g198500	Vigun11g198500.1	Vigun11g198500.1.p	Vu11	39682765	39685951	-	Calcium-binding EF-hand family protein LENGTH=375	GO:0005509 (calcium ion binding)		PTHR34574,PTHR34574:SF2				(1 of 2) PTHR34574:SF2 - EF-HAND CONTAINING PROTEIN-LIKE		AT4G38810.2		Calcium-binding EF-hand family protein
Vigun11g198600	Vigun11g198600.1	Vigun11g198600.1.p	Vu11	39687835	39691578	-	ROP guanine nucleotide exchange factor 5 LENGTH=611	GO:0005089 (Rho guanyl-nucleotide exchange factor activity)	PF03759	PTHR33101,PTHR33101:SF6				(1 of 1) PTHR33101:SF6 - ROP GUANINE NUCLEOTIDE EXCHANGE FACTOR 1	GO:0005089	AT4G38430.1	ATROPGEF1,ROPGEF1	rho guanyl-nucleotide exchange factor 1
Vigun11g198700	Vigun11g198700.1	Vigun11g198700.1.p	Vu11	39693158	39696919	-	PREDICTED: L-ascorbate oxidase homolog [Glycine max]	GO:0005507 (copper ion binding), GO:0016491 (oxidoreductase activity), GO:0055114 (oxidation-reduction process)	PF07731,PF07732,PF00394	PTHR11709,PTHR11709:SF64		1.10.3.2		(1 of 1) PTHR11709:SF64 - MULTI-COPPER OXIDASE TYPE I FAMILY PROTEIN-RELATED	GO:0055114,GO:0016491,GO:0005507	AT1G76160.1	sks5	SKU5 similar 5
Vigun11g198800	Vigun11g198800.1	Vigun11g198800.1.p	Vu11	39698482	39700134	+	ankyrin repeat-containing protein 2 LENGTH=350	GO:0005515 (protein binding)	PF13857,PF00385	PTHR24128,PTHR24128:SF11		3.6.5.4	K12271	(1 of 1) K12271 - signal recognition particle 43 kDa protein (SRP43, CAO)	GO:0080085,GO:0045038,GO:0009507,GO:0009416	AT2G47450.1	CAO,CPSRP43	chloroplast signal recognition particle component (CAO)
Vigun11g198900	Vigun11g198900.1	Vigun11g198900.1.p	Vu11	39701650	39704474	+	| late embryogenesis abundant protein | HC | chr4:28960090-28965957 | 20130731		PF03168	PTHR31852,PTHR31852:SF8				(1 of 1) PTHR31852:SF8 - LATE EMBRYOGENESIS ABUNDANT HYDROXYPROLINE-RICH GLYCOPROTEIN		AT4G35170.1		Late embryogenesis abundant (LEA) hydroxyproline-rich glycoprotein family
Vigun11g199000	Vigun11g199000.1	Vigun11g199000.1.p	Vu11	39708460	39712073	-	Transmembrane amino acid transporter family protein LENGTH=519		PF01490	PTHR22950,PTHR22950:SF299	KOG1303			(1 of 1) PTHR22950//PTHR22950:SF299 - AMINO ACID TRANSPORTER // SUBFAMILY NOT NAMED		AT1G47670.1		Transmembrane amino acid transporter family protein
Vigun11g199100	Vigun11g199100.1	Vigun11g199100.1.p	Vu11	39723590	39724039	-	SAUR-like auxin-responsive protein family LENGTH=148		PF02519	PTHR31175,PTHR31175:SF4				(1 of 1) PTHR31175//PTHR31175:SF4 - AUXIN-RESPONSIVE FAMILY PROTEIN // SUBFAMILY NOT NAMED	GO:0009733	AT1G29460.1		SAUR-like auxin-responsive protein family
Vigun11g199200	Vigun11g199200.1	Vigun11g199200.1.p	Vu11	39725463	39725885	-	SAUR-like auxin-responsive protein family LENGTH=135		PF02519	PTHR31175,PTHR31175:SF1				(1 of 1) PTHR31175:SF1 - SAUR-LIKE AUXIN-RESPONSIVE PROTEIN-RELATED	GO:0009733	AT1G29500.1		SAUR-like auxin-responsive protein family
Vigun11g199300	Vigun11g199300.1	Vigun11g199300.1.p	Vu11	39735536	39737178	+	expansin-like A2 LENGTH=265	GO:0005576 (extracellular region), GO:0019953 (sexual reproduction)	PF03330,PF01357	PTHR31692,PTHR31692:SF4				(1 of 1) PTHR31692:SF4 - EXPANSIN-LIKE A1-RELATED		AT3G45970.1	ATEXLA1,ATEXPL1,ATHEXP BETA 2.1,EXLA1,EXPL1	expansin-like A1
Vigun11g199400	Vigun11g199400.1	Vigun11g199400.1.p	Vu11	39749094	39750648	+	NAC domain containing protein 36 LENGTH=276	GO:0003677 (DNA binding)	PF02365	PTHR31989,PTHR31989:SF2				(1 of 1) PTHR31989:SF2 - NAC DOMAIN CONTAINING PROTEIN 36	GO:0006355,GO:0003677	AT2G17040.1	anac036,NAC036	NAC domain containing protein 36
Vigun11g199500	Vigun11g199500.1	Vigun11g199500.1.p	Vu11	39761267	39765456	-	PREDICTED: scarecrow-like protein 23-like [Glycine max]		PF03514	PTHR31636,PTHR31636:SF35				(1 of 1) PTHR31636:SF35 - SCARECROW-LIKE PROTEIN 23		AT5G41920.1		GRAS family transcription factor
Vigun11g199600	Vigun11g199600.1	Vigun11g199600.1.p	Vu11	39770193	39780378	-	PREDICTED: putative leucine-rich repeat-containing protein DDB_G0290503-like isoform X2 [Glycine max]			PTHR18937,PTHR18937:SF225	KOG4593,KOG0978,KOG0933			(1 of 1) PTHR18937//PTHR18937:SF225 - STRUCTURAL MAINTENANCE OF CHROMOSOMES SMC FAMILY MEMBER // SUBFAMILY NOT NAMED		AT2G32240.1
Vigun11g199700	Vigun11g199700.1	Vigun11g199700.1.p	Vu11	39791246	39791928	+	PREDICTED: uncharacterized protein LOC102662533 isoform X2 [Glycine max]			PTHR37225						AT3G22210.1
Vigun11g199800	Vigun11g199800.1	Vigun11g199800.1.p	Vu11	39793226	39801288	-	Pyridoxal phosphate-dependent transferases superfamily protein n=1 Tax=Theobroma cacao RepID=UPI00042B6BDF	GO:0003824 (catalytic activity), GO:0008483 (transaminase activity), GO:0030170 (pyridoxal phosphate binding)	PF00202	PTHR11986,PTHR11986:SF90		2.6.1.19	K16871	(1 of 1) 2.6.1.19 - 4-aminobutyrate--2-oxoglutarate transaminase / Gamma-amino-N-butyrate transaminase	GO:0030170,GO:0008483	AT3G22200.1	GABA-T,HER1,POP2	Pyridoxal phosphate (PLP)-dependent transferases superfamily protein
Vigun11g199900	Vigun11g199900.1	Vigun11g199900.1.p	Vu11	39808276	39814978	+	DHHC-type zinc finger family protein LENGTH=718	GO:0008270 (zinc ion binding)	PF01529	PTHR22883,PTHR22883:SF15	KOG1311	2.3.1.225	K18932	(1 of 1) PTHR22883:SF15 - PROTEIN S-ACYLTRANSFERASE 19-RELATED	GO:0008270	AT4G15080.1		DHHC-type zinc finger family protein
Vigun11g200000	Vigun11g200000.1	Vigun11g200000.1.p	Vu11	39819787	39822818	+	PREDICTED: scarecrow-like protein 3-like [Glycine max]		PF03514	PTHR31636,PTHR31636:SF48				(1 of 58) PF03514 - GRAS domain family (GRAS)		AT1G50420.1	SCL-3,SCL3	scarecrow-like 3
Vigun11g200100	Vigun11g200100.1	Vigun11g200100.1.p	Vu11	39824208	39838018	-	GPI inositol-deacylase n=3 Tax=Aspergillus RepID=G7XGQ9_ASPKW	GO:0006505 (GPI anchor metabolic process), GO:0006886 (intracellular protein transport)	PF07819	PTHR15495,PTHR15495:SF7				(1 of 1) PTHR15495:SF7 - GPI INOSITOL-DEACYLASE	GO:0016788,GO:0006886,GO:0006505	AT3G27325.2		hydrolases, acting on ester bonds
Vigun11g200200	Vigun11g200200.1	Vigun11g200200.1.p	Vu11	39840338	39844959	-	Structural constituent of ribosome, putative n=1 Tax=Ricinus communis RepID=B9S7H0_RICCO	GO:0003735 (structural constituent of ribosome), GO:0005622 (intracellular), GO:0005840 (ribosome), GO:0006412 (translation)	PF01281	PTHR21368,PTHR21368:SF21	KOG4607		K02939	(1 of 3) K02939 - large subunit ribosomal protein L9 (RP-L9, MRPL9, rplI)	GO:0006412,GO:0005840,GO:0005622,GO:0003735	AT5G53070.1		Ribosomal protein L9/RNase H1
Vigun11g200300	Vigun11g200300.1	Vigun11g200300.1.p	Vu11	39850353	39850676	-	| Lipid transfer protein | HC | chr4:29568981-29569791 | 20130731		PF14368	PTHR33286,PTHR33286:SF3				(1 of 71) PF14368 - Probable lipid transfer (LTP_2)		AT4G33550.1		Bifunctional inhibitor/lipid-transfer protein/seed storage 2S albumin superfamily protein
Vigun11g200400	Vigun11g200400.1	Vigun11g200400.1.p	Vu11	39857525	39869605	+	DNA binding;zinc ion binding;DNA binding LENGTH=1602	GO:0005515 (protein binding), GO:0008270 (zinc ion binding)	PF15612,PF00628,PF02791	PTHR22880,PTHR22880:SF5				(1 of 1) PTHR22880:SF5 - NUCLEOSOME-REMODELING FACTOR SUBUNIT BPTF	GO:0005515	AT5G12400.1		DNA binding;zinc ion binding;DNA binding
Vigun11g200500	Vigun11g200500.1	Vigun11g200500.1.p	Vu11	39871225	39872975	+	ubiquitin-conjugating enzyme 20 LENGTH=180	GO:0016881 (acid-amino acid ligase activity)	PF05773	PTHR24067,PTHR24067:SF121	KOG0421	6.3.2.19	K06688	(1 of 2) K06688 - ubiquitin-conjugating enzyme E2 C (UBE2C, UBC11)	GO:0005515	AT3G20060.1	UBC19	ubiquitin-conjugating enzyme19
Vigun11g200600	Vigun11g200600.1	Vigun11g200600.1.p	Vu11	39874298	39879353	-	hexokinase-like 1 LENGTH=498	GO:0004396 (hexokinase activity), GO:0005524 (ATP binding), GO:0005975 (carbohydrate metabolic process), GO:0006096 (glycolysis)	PF00349,PF03727	PTHR19443,PTHR19443:SF6		2.7.1.1	K00844	(1 of 2) PTHR19443:SF6 - HEXOKINASE-3-RELATED	GO:0016773,GO:0005975,GO:0005524,GO:0046835,GO:0005536,GO:0004396,GO:0001678	AT1G50460.1	ATHKL1,HKL1	hexokinase-like 1
Vigun11g200700	Vigun11g200700.1	Vigun11g200700.1.p	Vu11	39884554	39891546	+	Adaptor-related protein complex 1, beta 1 subunit n=34 Tax=Amniota RepID=K7A6Z1_PANTR	GO:0005488 (binding), GO:0006886 (intracellular protein transport), GO:0008565 (protein transporter activity), GO:0015031 (protein transport), GO:0016192 (vesicle-mediated transport), GO:0030117 (membrane coat), GO:0030131 (clathrin adaptor complex)	PF02883,PF09066,PF01602	PTHR11134,PTHR11134:SF14			K12392	(1 of 2) K12392 - AP-1 complex subunit beta-1 (AP1B1)	GO:0030131,GO:0016192,GO:0006886,GO:0030117	AT4G23460.1		Adaptin family protein
Vigun11g200800	Vigun11g200800.1	Vigun11g200800.1.p	Vu11	39892519	39899226	+	Saccharopine dehydrogenase LENGTH=428	GO:0016491 (oxidoreductase activity), GO:0055114 (oxidation-reduction process)	PF03435	PTHR12286,PTHR12286:SF7		1.5.1.43		(1 of 2) 1.5.1.43 - Carboxynorspermidine synthase / Carboxyspermidine dehydrogenase	GO:0055114,GO:0016491	AT1G50450.1		Saccharopine dehydrogenase
Vigun11g200900	Vigun11g200900.1	Vigun11g200900.1.p	Vu11	39899543	39907825	+	Saccharopine dehydrogenase LENGTH=428	GO:0016491 (oxidoreductase activity), GO:0055114 (oxidation-reduction process)	PF03435	PTHR12286,PTHR12286:SF7		1.5.1.43		(1 of 2) 1.5.1.43 - Carboxynorspermidine synthase / Carboxyspermidine dehydrogenase	GO:0055114,GO:0016491	AT1G50450.1		Saccharopine dehydrogenase
Vigun11g201000	Vigun11g201000.1	Vigun11g201000.1.p	Vu11	39907349	39916437	-	PREDICTED: dnaJ homolog subfamily C member 3 homolog [Glycine max]	GO:0005515 (protein binding)	PF00226,PF13414	PTHR24078,PTHR24078:SF187	KOG0550		K09527	(1 of 2) PTHR24078//PTHR24078:SF187 - DNAJ HOMOLOG SUBFAMILY C MEMBER // SUBFAMILY NOT NAMED		AT5G12430.1		Heat shock protein DnaJ with tetratricopeptide repeat

## Sheet: Seed width
locusName	transcriptName	peptideName	chromosome	start(bp)	end(bp)	strand	Human-Readable-Description	Gene-Ontology-ID (Name)	Pfam	Panther	KOG	ec	KO	Defline	GO	Best-hit-arabi-name	arabi-symbol	arabi-defline
Swi3
Vigun03g331600	Vigun03g331600.1	Vigun03g331600.1.p	Vu03	52917795	52928409	+	PREDICTED: RING finger and CHY zinc finger domain-containing protein 1-like isoform X2 [Glycine max]	GO:0005515 (protein binding), GO:0008270 (zinc ion binding)	PF13639,PF01814,PF05495,PF14599	PTHR21319,PTHR21319:SF17	KOG1940	6.3.2.19	K16276	(1 of 1) PTHR21319:SF17 - ZINC ION BINDING PROTEIN	GO:0008270,GO:0005515	AT1G74770.1		zinc ion binding
Vigun03g331700	Vigun03g331700.1	Vigun03g331700.1.p	Vu03	52929731	52931175	-	LOB domain-containing protein 27 LENGTH=328		PF03195	PTHR31301,PTHR31301:SF21				(1 of 2) PTHR31301:SF21 - LOB DOMAIN-CONTAINING PROTEIN 27		AT3G47870.1	LBD27,SCP	LOB domain-containing protein 27
Vigun03g331800	Vigun03g331800.1	Vigun03g331800.1.p	Vu03	52939929	52948245	-	Ubiquitin carboxyl-terminal hydrolase-related protein LENGTH=1568	GO:0005515 (protein binding), GO:0006511 (ubiquitin-dependent protein catabolic process)	PF00443,PF04781,PF04780	PTHR22975,PTHR22975:SF9		3.4.19.12		(1 of 1) PTHR22975 - UBIQUITIN SPECIFIC PROTEINASE	GO:0036459,GO:0016579	AT3G47890.1		Ubiquitin carboxyl-terminal hydrolase-related protein
Vigun03g331900	Vigun03g331900.1	Vigun03g331900.1.p	Vu03	52962380	52965711	+	Protein kinase superfamily protein LENGTH=599	GO:0004672 (protein kinase activity), GO:0004674 (protein serine/threonine kinase activity), GO:0005509 (calcium ion binding), GO:0005524 (ATP binding), GO:0006468 (protein phosphorylation)	PF13499,PF07714	PTHR24349,PTHR24349:SF167	KOG0032	2.7.11.1	K13412	(1 of 2) PTHR24349:SF167 - CALCIUM-DEPENDENT PROTEIN KINASE 10-RELATED	GO:0006468,GO:0004672	AT1G74740.1	ATCPK30,CDPK1A,CPK30	calcium-dependent protein kinase 30

## Sheet: Seed density
locusName	transcriptName	peptideName	chromosome	start(bp)	end(bp)	strand	Human-Readable-Description	Gene-Ontology-ID (Name)	Pfam	Panther	KOG	ec	KO	Defline	GO	Best-hit-arabi-name	arabi-symbol	arabi-defline
Sd2
Vigun02g062200	Vigun02g062200.1	Vigun02g062200.1.p	Vu02	20842419	20845546	+	TCP family transcription factor LENGTH=401		PF03634	PTHR31072,PTHR31072:SF8				(1 of 28) PF03634 - TCP family transcription factor (TCP)		AT1G69690.1		TCP family transcription factor
Vigun02g062300	Vigun02g062300.1	Vigun02g062300.1.p	Vu02	20855534	20858336	+	HVA22 homologue C LENGTH=184		PF03134	PTHR12300,PTHR12300:SF51	KOG1725		K17279	(1 of 2) PTHR12300:SF51 - HVA22-LIKE PROTEIN C		AT1G69700.1	ATHVA22C,HVA22C	HVA22 homologue C
Vigun02g062400	Vigun02g062400.1	Vigun02g062400.1.p	Vu02	20858306	20861615	-	PREDICTED: uncharacterized protein LOC100806758 isoform X1 [Glycine max]			PTHR35476,PTHR35476:SF2				(1 of 1) PTHR35476:SF2 - MUCIN-RELATED PROTEIN		AT2G02880.1		mucin-related
Vigun02g062500	Vigun02g062500.1	Vigun02g062500.1.p	Vu02	20903114	20904125	-	unknown protein; BEST Arabidopsis thaliana protein match is: unknown protein . LENGTH=177									AT1G69760.1
Sd8
Vigun08g206600	Vigun08g206600.1	Vigun08g206600.1.p	Vu08	36977592	36980140	-	Protein kinase superfamily protein LENGTH=314	GO:0004672 (protein kinase activity), GO:0005524 (ATP binding), GO:0006468 (protein phosphorylation)	PF00069	PTHR13902,PTHR13902:SF44	KOG0192	2.7.11.1	K08867	(1 of 2) PTHR13902:SF44 - SERINE/THREONINE-PROTEIN KINASE WNK11-RELATED	GO:0006468,GO:0005524,GO:0004672	AT5G55560.1		Protein kinase superfamily protein
Vigun08g206700	Vigun08g206700.1	Vigun08g206700.1.p	Vu08	36985407	36990119	+	PREDICTED: FRIGIDA-like protein 1-like [Glycine max]		PF07899	PTHR31791,PTHR31791:SF13				(1 of 2) PTHR31791:SF13 - FRIGIDA-LIKE PROTEIN 5		AT1G31814.1	FRL2	FRIGIDA like 2
Vigun08g206800	Vigun08g206800.1	Vigun08g206800.1.p	Vu08	36992074	36997670	+	WRKY family transcription factor family protein LENGTH=557	GO:0003700 (sequence-specific DNA binding transcription factor activity), GO:0043565 (sequence-specific DNA binding)	PF03106	PTHR31221,PTHR31221:SF21				(1 of 2) PTHR31221:SF21 - WRKY TRANSCRIPTION FACTOR 20-RELATED	GO:0043565,GO:0006355,GO:0003700	AT4G26640.2	AtWRKY20,WRKY20	WRKY family transcription factor family protein
Vigun08g206900	Vigun08g206900.1	Vigun08g206900.1.p	Vu08	37000063	37001350	+	C2H2-like zinc finger protein LENGTH=462	GO:0003950 (NAD+ ADP-ribosyltransferase activity)		PTHR31681,PTHR31681:SF9						AT5G54630.1		zinc finger protein-related
Sd11
Vigun11g081500	Vigun11g081500.1	Vigun11g081500.1.p	Vu11	24079044	24079813	-	Unknown protein
Vigun11g081600	Vigun11g081600.1	Vigun11g081600.1.p	Vu11	24173146	24176431	-	PREDICTED: micronuclear linker histone polyprotein-like [Glycine max]
Vigun11g081700	Vigun11g081700.1	Vigun11g081700.1.p	Vu11	24199715	24206673	-	Protein kinase superfamily protein LENGTH=624		PF03109	PTHR10566,PTHR10566:SF93	KOG1236	3.6.3.46	K08869	(1 of 2) PTHR10566//PTHR10566:SF93 - CHAPERONE-ACTIVITY OF BC1 COMPLEX CABC1 -RELATED // SUBFAMILY NOT NAMED		AT1G11390.1		Protein kinase superfamily protein
Vigun11g081800	Vigun11g081800.1	Vigun11g081800.1.p	Vu11	24220850	24222333	-	PREDICTED: uncharacterized protein LOC102661097 [Glycine max]			PTHR33974,PTHR33974:SF1						AT3G21710.2
