# Supplementary material for: A genome-wide association and meta-analysis reveal regions associated with seed size in cowpea [Vigna unguiculata (L.) Walp]
Source: Theor Appl Genet. 2019 Jul 31;132(11):3079–87. doi: 10.1007/s00122-019-03407-z (PMC6791911; doi:10.1007/s00122-019-03407-z)
Supplement: Supplementary file 6 — Supplementary material 6 (XLSX 10 kb) [file 122_2019_3407_MOESM6_ESM.xlsx]

## Sheet: Sheet1
Supplemental Table 4: Common bean syntelogs and their corresponding cowpea genes
Common bean genes	Chr	Coordinates		Cowpea genes		Chr	Coordinates
Phvul.008G034700	Chr08	2843193-2845105		Vigun05g036000		Chr05	2937321-2939491
Phvul.008G038300	Chr08	3180779-3186062		Vigun05g039600		Chr05	3164727-3169624
Phvul.005G091500	Chr05	23979649-23983854		Vigun05g204200		Chr05	39261759-39266456
Phvul.008G285800	Chr08	62547817-62557860		Vigun08g217000		Chr08	37723939-37734037
Phvul.011G035800	Chr11	3296253-3299348		Vigun11g187000		Chr11	38723786-38727466
Phvul.011G031700	Chr11	2934284-2937389		Vigun11g191300		Chr11	39065111-39068754
